# Supplementary material for: Transcriptional and Epigenetic Consequences of DMSO Treatment on HepaRG Cells
Source: Cells. 2022 Jul 26;11(15):2298. doi: 10.3390/cells11152298 (PMC9331440; doi:10.3390/cells11152298)
Supplement: Supplementary file 1 [file cells-11-02298-s001.zip]

Archive with 19 entries (19 files):
- FigureS1.pdf
- FigureS2.pdf
- FigureS3.pdf
- FigureS4.pdf
- FigureS5.pdf
- FigureS6.pdf
- Supplementary informations.pdf
- TableS1.pdf
- TableS10.xls
- TableS11.xls
- TableS12.xls
- TableS2.xlsx
- TableS3.xlsx
- TableS4.xlsx
- TableS5.xlsx
- TableS6.xlsx
- TableS7.xlsx
- TableS8.xlsx
- TableS9.pdf
