# Supplementary material for: Transcriptional and Epigenetic Consequences of DMSO Treatment on HepaRG Cells
Source: Cells. 2022 Jul 26;11(15):2298. doi: 10.3390/cells11152298 (PMC9331440; doi:10.3390/cells11152298)
Supplement: Supplementary file 1 [file cells-11-02298-s001.zip › TableS10.xls]

## Sheet: Feuil1
GeneSymbol	FC	GeneName
ABCA12	6.74	ATP-binding cassette, sub-family A (ABC1), member 12
ABCC3	2.50	ATP-binding cassette, sub-family C (CFTR/MRP), member 3
ABLIM2	4.39	actin binding LIM protein family, member 2
ABR	4.41	active BCR-related gene
ACTL8	3.69	actin-like 8
ADCY3	4.50	adenylate cyclase 3
AGR2	61.16	anterior gradient homolog 2 (Xenopus laevis)
AHSG	8.74	alpha-2-HS-glycoprotein
ANKRD18A	2.79	ankyrin repeat domain 18A
ANKRD20B	2.50	ankyrin repeat domain 20 family, member A8, pseudogene
ANKRD28	3.45	ankyrin repeat domain 28
ANXA3	3.37	annexin A3
ANXA8L2	5.65	annexin A8-like 2
APOBEC3F	3.07	apolipoprotein B mRNA editing enzyme, catalytic polypeptide-like 3F
ARHGEF16	2.39	Rho guanine nucleotide exchange factor (GEF) 16
ASCC3	2.02	activating signal cointegrator 1 complex subunit 3
ASF1B	4.65	ASF1 anti-silencing function 1 homolog B (S. cerevisiae)
ASPA	3.04	aspartoacylase
B4GALNT1	3.35	beta-1,4-N-acetyl-galactosaminyl transferase 1
BAIAP2L2	6.05	BAI1-associated protein 2-like 2
BFSP1	3.90	beaded filament structural protein 1, filensin
BIRC3	4.27	baculoviral IAP repeat containing 3
BRCA1	6.23	breast cancer 1, early onset
BTG3	3.32	BTG family, member 3
C12orf48	3.87	chromosome 12 open reading frame 48
C14orf80	3.69	chromosome 14 open reading frame 80
C16orf5	2.30	chromosome 16 open reading frame 5
C16orf74	2.30	chromosome 16 open reading frame 74
C18orf34	7.00	chromosome 18 open reading frame 34
C18orf56	3.73	chromosome 18 open reading frame 56
C20orf72	2.58	chromosome 20 open reading frame 72
C2orf89	4.90	chromosome 2 open reading frame 89
C4orf46	5.40	chromosome 4 open reading frame 46
C9orf40	2.63	chromosome 9 open reading frame 40
CA9	11.48	carbonic anhydrase IX
CASC5	7.54	cancer susceptibility candidate 5
CCDC34	2.63	coiled-coil domain containing 34
CCDC88B	3.74	coiled-coil domain containing 88B
CD109	6.86	CD109 molecule
CD44	2.11	CD44 molecule (Indian blood group)
CD70	5.17	CD70 molecule
CDC45L	12.22	cell division cycle 45 homolog (S. cerevisiae)
CDCA2	6.11	cell division cycle associated 2
CDCA5	8.11	cell division cycle associated 5
CDCA7	10.68	cell division cycle associated 7
CDH11	3.30	cadherin 11, type 2, OB-cadherin (osteoblast)
CDH16	5.08	cadherin 16, KSP-cadherin
CDK1	14.68	cyclin-dependent kinase 1
CDT1	9.22	chromatin licensing and DNA replication factor 1
CENPH	4.05	centromere protein H
CENPK	9.93	centromere protein K
CENPM	14.72	centromere protein M
CENPP	3.38	centromere protein P
CENPW	7.55	centromere protein W
CEP55	18.44	centrosomal protein 55kDa
CHAF1A	2.83	chromatin assembly factor 1, subunit A (p150)
CHAF1B	4.38	chromatin assembly factor 1, subunit B (p60)
CIB2	5.36	calcium and integrin binding family member 2
CKAP2L	13.32	cytoskeleton associated protein 2-like
CKLF	2.41	chemokine-like factor
CKS1B	2.19	CDC28 protein kinase regulatory subunit 1B
CKS2	4.64	CDC28 protein kinase regulatory subunit 2
CLGN	2.06	calmegin
COMTD1	2.33	catechol-O-methyltransferase domain containing 1
CPN1	6.18	carboxypeptidase N, polypeptide 1
CPNE5	11.36	copine V
CRP	7.31	C-reactive protein, pentraxin-related
CUX2	3.03	cut-like homeobox 2
CYP4X1	2.66	cytochrome P450, family 4, subfamily X, polypeptide 1
DBF4	2.66	DBF4 homolog (S. cerevisiae)
DCN	7.94	decorin
DDB2	3.05	damage-specific DNA binding protein 2, 48kDa
DDX39	2.66	DEAD (Asp-Glu-Ala-Asp) box polypeptide 39A
DEF8	2.23	differentially expressed in FDCP 8 homolog (mouse)
DENND2D	3.92	DENN/MADD domain containing 2D
DEPDC1	10.27	DEP domain containing 1
DHRS13	2.37	dehydrogenase/reductase (SDR family) member 13
DIAPH3	9.74	diaphanous homolog 3 (Drosophila)
DIRAS1	3.60	DIRAS family, GTP-binding RAS-like 1
DOK7	3.77	docking protein 7
DPYSL3	2.69	dihydropyrimidinase-like 3
DTL	9.08	denticleless homolog (Drosophila)
DTYMK	2.59	deoxythymidylate kinase (thymidylate kinase)
E2F1	7.94	E2F transcription factor 1
E2F2	16.41	E2F transcription factor 2
E2F7	10.61	E2F transcription factor 7
EBF4	2.15	early B-cell factor 4
EEF1A2	5.21	eukaryotic translation elongation factor 1 alpha 2
EEF2K	3.07	eukaryotic elongation factor-2 kinase
EFCAB11	2.38	EF-hand calcium binding domain 11
ELF4	2.42	E74-like factor 4 (ets domain transcription factor)
EME1	2.32	essential meiotic endonuclease 1 homolog 1 (S. pombe)
ESCO2	6.72	establishment of cohesion 1 homolog 2 (S. cerevisiae)
ETS2	2.75	v-ets erythroblastosis virus E26 oncogene homolog 2 (avian)
EXO1	10.27	exonuclease 1
EZH2	4.02	enhancer of zeste homolog 2 (Drosophila)
FAM19A2	2.63	family with sequence similarity 19 (chemokine (C-C motif)-like), member A2
FAM54A	6.78	family with sequence similarity 54, member A
FANCC	2.79	Fanconi anemia, complementation group C
FANCD2	7.70	Fanconi anemia, complementation group D2
FANCG	3.27	Fanconi anemia, complementation group G
FANCI	7.45	Fanconi anemia, complementation group I
FANCM	3.11	Fanconi anemia, complementation group M
FBXO5	4.13	F-box protein 5
FHL2	3.49	four and a half LIM domains 2
FKBP11	3.89	FK506 binding protein 11, 19 kDa
FST	3.21	follistatin
FXYD3	6.83	FXYD domain containing ion transport regulator 3
GCGR	5.77	glucagon receptor
GDNF	3.26	glial cell derived neurotrophic factor
GINS1	5.54	GINS complex subunit 1 (Psf1 homolog)
GINS2	6.66	GINS complex subunit 2 (Psf2 homolog)
GINS4	4.88	GINS complex subunit 4 (Sld5 homolog)
GLI1	3.88	GLI family zinc finger 1
GP1BB	6.71	glycoprotein Ib (platelet), beta polypeptide
GRIA3	5.47	glutamate receptor, ionotrophic, AMPA 3
H2AFX	2.86	H2A histone family, member X
HIST1H1B	24.09	histone cluster 1, H1b
HIST1H2AI	15.39	histone cluster 1, H2ai
HIST1H3B	11.04	histone cluster 1, H3b
HIST2H3A	20.44	histone cluster 2, H3a
HJURP	10.28	Holliday junction recognition protein
HMMR	9.24	hyaluronan-mediated motility receptor (RHAMM)
IDH2	2.42	isocitrate dehydrogenase 2 (NADP+), mitochondrial
INF2	4.06	inverted formin, FH2 and WH2 domain containing
INHBB	2.41	inhibin, beta B
INPP5D	7.45	inositol polyphosphate-5-phosphatase, 145kDa
ITSN1	2.01	intersectin 1 (SH3 domain protein)
KCND2	3.85	potassium voltage-gated channel, Shal-related subfamily, member 2
KDELC2	3.18	KDEL (Lys-Asp-Glu-Leu) containing 2
KIAA0101	11.00	KIAA0101
KIF14	10.44	kinesin family member 14
KMO	5.56	kynurenine 3-monooxygenase (kynurenine 3-hydroxylase)
LAD1	4.37	ladinin 1
LAIR1	6.04	leukocyte-associated immunoglobulin-like receptor 1
LIG1	3.53	ligase I, DNA, ATP-dependent
LIMK2	2.69	LIM domain kinase 2
LIN9	2.79	lin-9 homolog (C. elegans)
LOC100130111	3.49	hypothetical LOC100130111
LOC100131262	5.12	hypothetical LOC100131262
LOC100289026	2.57	hypothetical LOC100289026
LOC151146	2.23	hypothetical LOC151146
LOC283485	9.78	hypothetical protein LOC283485
LOC285141	2.10	hypothetical protein LOC285141
LOC338620	8.48	hypothetical protein LOC338620
LOC375295	2.50	hypothetical LOC375295
LOC645166	2.69	lymphocyte-specific protein 1 pseudogene
LOC728192	4.86	hypothetical LOC728192
LRMP	3.25	lymphoid-restricted membrane protein
LRP1B	5.41	low density lipoprotein receptor-related protein 1B
LRR1	2.80	leucine rich repeat protein 1
LUM	5.48	lumican
MAP2	2.40	microtubule-associated protein 2
MBOAT1	2.73	membrane bound O-acyltransferase domain containing 1
MCM5	5.55	minichromosome maintenance complex component 5
MCM7	2.84	minichromosome maintenance complex component 7
MCM8	3.85	minichromosome maintenance complex component 8
MELK	8.93	maternal embryonic leucine zipper kinase
MGLL	2.42	monoglyceride lipase
MICB	3.15	MHC class I polypeptide-related sequence B
MIS18A	2.22	MIS18 kinetochore protein homolog A (S. pombe)
MLF1IP	5.51	MLF1 interacting protein
MND1	7.13	meiotic nuclear divisions 1 homolog (S. cerevisiae)
MTHFD1L	2.34	methylenetetrahydrofolate dehydrogenase (NADP+ dependent) 1-like
MYO19	3.85	myosin XIX
MYO5C	2.04	myosin VC
NAT8	2.80	N-acetyltransferase 8 (GCN5-related, putative)
NCAPD2	2.93	non-SMC condensin I complex, subunit D2
NCRNA00152	2.62	non-protein coding RNA 152
NDC80	10.59	NDC80 homolog, kinetochore complex component (S. cerevisiae)
NEURL1B	8.91	neuralized homolog 1B (Drosophila)
NFE2L3	3.17	nuclear factor (erythroid-derived 2)-like 3
NME1	2.22	non-metastatic cells 1, protein (NM23A) expressed in
NUF2	12.42	NUF2, NDC80 kinetochore complex component, homolog (S. cerevisiae)
NUSAP1	7.75	nucleolar and spindle associated protein 1
PAPLN	3.04	papilin, proteoglycan-like sulfated glycoprotein
PAQR5	3.41	progestin and adipoQ receptor family member V
PBK	8.16	PDZ binding kinase
PCOLCE	4.94	procollagen C-endopeptidase enhancer
PDSS1	2.26	prenyl (decaprenyl) diphosphate synthase, subunit 1
PFKP	3.11	phosphofructokinase, platelet
PGLYRP2	3.15	peptidoglycan recognition protein 2
PHF19	10.39	PHD finger protein 19
PKMYT1	5.86	protein kinase, membrane associated tyrosine/threonine 1
PKN3	2.58	protein kinase N3
PLA1A	4.47	phospholipase A1 member A
PLAC8	4.40	placenta-specific 8
PLEK2	4.87	pleckstrin 2
PLEKHA4	3.92	pleckstrin homology domain containing, family A (phosphoinositide binding specific) member 4
POC1A	4.32	POC1 centriolar protein homolog A (Chlamydomonas)
POLA1	3.00	polymerase (DNA directed), alpha 1, catalytic subunit
POLH	3.19	polymerase (DNA directed), eta
POPDC3	2.66	popeye domain containing 3
PPAPDC1B	2.41	phosphatidic acid phosphatase type 2 domain containing 1B
PPP2R1B	3.50	protein phosphatase 2, regulatory subunit A, beta
PRKAR1B	4.23	protein kinase, cAMP-dependent, regulatory, type I, beta
PRR15L	4.58	proline rich 15-like
PRSS23	5.94	protease, serine, 23
PVRL4	5.54	poliovirus receptor-related 4
RACGAP1	7.75	Rac GTPase activating protein 1
RAD51	6.73	RAD51 homolog (S. cerevisiae)
RAD51C	2.57	RAD51 homolog C (S. cerevisiae)
RAD54L	11.15	RAD54-like (S. cerevisiae)
RBBP8	2.01	retinoblastoma binding protein 8
RCCD1	2.32	RCC1 domain containing 1
RECQL4	2.36	RecQ protein-like 4
RGS19	3.64	regulator of G-protein signaling 19
RHOBTB1	2.49	Rho-related BTB domain containing 1
RIBC2	14.23	RIB43A domain with coiled-coils 2
RMI2	5.20	RMI2, RecQ mediated genome instability 2, homolog (S. cerevisiae)
RNASEH2A	2.84	ribonuclease H2, subunit A
ROM1	2.81	retinal outer segment membrane protein 1
RPRML	2.66	reprimo-like
RRM1	2.76	ribonucleotide reductase M1
RTTN	2.34	rotatin
S100A14	7.02	S100 calcium binding protein A14
S100A3	16.06	S100 calcium binding protein A3
SFN	7.91	stratifin
SKA3	8.39	spindle and kinetochore associated complex subunit 3
SLC29A1	4.34	solute carrier family 29 (nucleoside transporters), member 1
SMC2	3.15	structural maintenance of chromosomes 2
SMC4	5.34	structural maintenance of chromosomes 4
SOCS1	2.03	suppressor of cytokine signaling 1
SPAG5	6.75	sperm associated antigen 5
SPC24	7.51	SPC24, NDC80 kinetochore complex component, homolog (S. cerevisiae)
SPC25	17.76	SPC25, NDC80 kinetochore complex component, homolog (S. cerevisiae)
SPIN4	3.03	spindlin family, member 4
SRPX2	7.71	sushi-repeat containing protein, X-linked 2
STEAP1	2.51	six transmembrane epithelial antigen of the prostate 1
STIL	5.06	SCL/TAL1 interrupting locus
STMN1	4.18	stathmin 1
SULT1B1	9.41	sulfotransferase family, cytosolic, 1B, member 1
SYK	2.10	spleen tyrosine kinase
SYNGR1	2.00	synaptogyrin 1
SYNPO	3.67	synaptopodin
SYT13	5.37	synaptotagmin XIII
SYTL1	2.69	synaptotagmin-like 1
TACC3	8.12	transforming, acidic coiled-coil containing protein 3
TBC1D2	2.10	TBC1 domain family, member 2
TDP1	2.43	tyrosyl-DNA phosphodiesterase 1
TIMELESS	2.06	timeless homolog (Drosophila)
TK1	8.43	thymidine kinase 1, soluble
TLE2	4.89	transducin-like enhancer of split 2 (E(sp1) homolog, Drosophila)
TM4SF1	3.09	transmembrane 4 L six family member 1
TMEM185B	2.23	transmembrane protein 185B
TPM4	4.31	tropomyosin 4
TRAIP	3.76	TRAF interacting protein
TRIM47	3.41	tripartite motif containing 47
TRIP13	11.73	thyroid hormone receptor interactor 13
TRIP6	3.61	thyroid hormone receptor interactor 6
TSTA3	2.10	tissue specific transplantation antigen P35B
TUG1	2.62	taurine upregulated 1 (non-protein coding)
TYMS	5.14	thymidylate synthetase
UBE2T	3.81	ubiquitin-conjugating enzyme E2T (putative)
UHRF1	17.75	ubiquitin-like with PHD and ring finger domains 1
VRK1	2.26	vaccinia related kinase 1
VWCE	5.63	von Willebrand factor C and EGF domains
WDR62	5.51	WD repeat domain 62
ZWINT	5.93	ZW10 interactor
