# Supplementary material for: Transcriptional and Epigenetic Consequences of DMSO Treatment on HepaRG Cells
Source: Cells. 2022 Jul 26;11(15):2298. doi: 10.3390/cells11152298 (PMC9331440; doi:10.3390/cells11152298)
Supplement: Supplementary file 1 [file cells-11-02298-s001.zip › TableS11.xls]

## Sheet: Feuil1
GeneSymbol	FC	GeneName
ABHD15	-2.48	abhydrolase domain containing 15
ABTB1	-2.03	ankyrin repeat and BTB (POZ) domain containing 1
ACCN4	-2.63	amiloride-sensitive cation channel 4, pituitary
ALDH2	-3.16	aldehyde dehydrogenase 2 family (mitochondrial)
AOX1	-2.83	aldehyde oxidase 1
APOA1	-2.65	apolipoprotein A-I
APOA4	-7.89	apolipoprotein A-IV
APOM	-2.18	apolipoprotein M
ARHGAP4	-2.61	Rho GTPase activating protein 4
ASB13	-3.06	ankyrin repeat and SOCS box containing 13
ATXN7L1	-2.46	ataxin 7-like 1
AZGP1	-3.52	alpha-2-glycoprotein 1, zinc-binding
BAAT	-2.77	bile acid CoA: amino acid N-acyltransferase (glycine N-choloyltransferase)
BBOX1	-3.39	butyrobetaine (gamma), 2-oxoglutarate dioxygenase (gamma-butyrobetaine hydroxylase) 1
BHMT2	-2.71	betaine--homocysteine S-methyltransferase 2
BRD2	-2.12	bromodomain containing 2
C10orf114	-3.01	chromosome 10 open reading frame 114
C17orf108	-3.29	chromosome 17 open reading frame 108
C17orf51	-2.67	chromosome 17 open reading frame 51
C2orf76	-2.69	chromosome 2 open reading frame 76
C6orf35	-2.40	chromosome 6 open reading frame 35
C9orf7	-2.25	chromosome 9 open reading frame 7
CAT	-2.71	catalase
CDKL3	-2.31	cyclin-dependent kinase-like 3
CDO1	-2.57	cysteine dioxygenase, type I
CHN2	-2.29	chimerin (chimaerin) 2
CLU	-2.27	clusterin
CYB5D1	-2.09	cytochrome b5 domain containing 1
CYBASC3	-2.23	cytochrome b, ascorbate dependent 3
CYHR1	-2.67	cysteine/histidine-rich 1
CYP2A13	-16.85	cytochrome P450, family 2, subfamily A, polypeptide 13
CYP2A7	-33.42	cytochrome P450, family 2, subfamily A, polypeptide 7
CYP2B6	-32.98	cytochrome P450, family 2, subfamily B, polypeptide 6
CYP2E1	-11.80	cytochrome P450, family 2, subfamily E, polypeptide 1
CYP3A4	-90.16	cytochrome P450, family 3, subfamily A, polypeptide 4
CYP3A7	-17.30	cytochrome P450, family 3, subfamily A, polypeptide 7
CYP4F2	-3.75	cytochrome P450, family 4, subfamily F, polypeptide 2
CYP4F3	-3.83	cytochrome P450, family 4, subfamily F, polypeptide 3
CYP4F8	-2.87	cytochrome P450, family 4, subfamily F, polypeptide 8
DCAF11	-3.22	DDB1 and CUL4 associated factor 11
DCXR	-4.60	dicarbonyl/L-xylulose reductase
DEPDC6	-2.45	DEP domain containing MTOR-interacting protein
DGAT1	-2.18	diacylglycerol O-acyltransferase 1
DGAT2	-3.91	diacylglycerol O-acyltransferase 2
DHCR7	-2.01	7-dehydrocholesterol reductase
DNAJC25	-2.19	DnaJ (Hsp40) homolog, subfamily C , member 25
ERP27	-4.73	endoplasmic reticulum protein 27
ETNK2	-3.42	ethanolamine kinase 2
FAM120AOS	-2.39	family with sequence similarity 120A opposite strand
FAM73A	-2.07	family with sequence similarity 73, member A
GABARAPL1	-2.39	GABA(A) receptor-associated protein like 1
GCDH	-3.71	glutaryl-CoA dehydrogenase
GCLC	-2.50	glutamate-cysteine ligase, catalytic subunit
GLS2	-8.67	glutaminase 2 (liver, mitochondrial)
GLYCTK	-2.51	glycerate kinase
GNMT	-21.83	glycine N-methyltransferase
GPR160	-2.30	G protein-coupled receptor 160
GPT	-3.57	glutamic-pyruvate transaminase (alanine aminotransferase)
GRK5	-2.26	G protein-coupled receptor kinase 5
HAAO	-3.50	3-hydroxyanthranilate 3,4-dioxygenase
HABP4	-2.07	hyaluronan binding protein 4
HGD	-2.43	homogentisate 1,2-dioxygenase
HIST1H2AC	-3.59	histone cluster 1, H2ac
HS6ST1	-2.13	heparan sulfate 6-O-sulfotransferase 1
HSD17B11	-2.01	hydroxysteroid (17-beta) dehydrogenase 11
ICOSLG	-2.43	inducible T-cell co-stimulator ligand
JUN	-2.53	jun proto-oncogene
KIAA1919	-2.31	KIAA1919
KLHDC9	-5.39	kelch domain containing 9
LHPP	-2.97	phospholysine phosphohistidine inorganic pyrophosphate phosphatase
LOC100130729	-3.73	hypothetical LOC100130729
LOC100133263	-2.69	hypothetical LOC100133263
LOC283911	-2.03	hypothetical protein LOC283911
LOC388514	-4.10	hypothetical LOC388514
LOC400027	-2.11	hypothetical LOC400027
LOC729580	-2.78	hypothetical LOC729580
MAT1A	-2.30	methionine adenosyltransferase I, alpha
MDP1	-2.01	magnesium-dependent phosphatase 1
MGEA5	-2.17	meningioma expressed antigen 5 (hyaluronidase)
MMAB	-2.12	methylmalonic aciduria (cobalamin deficiency) cblB type
MME	-2.29	membrane metallo-endopeptidase
MPP1	-2.03	membrane protein, palmitoylated 1, 55kDa
MXD1	-2.38	MAX dimerization protein 1
MYL5	-2.17	myosin, light chain 5, regulatory
N6AMT2	-2.51	N-6 adenine-specific DNA methyltransferase 2 (putative)
NAAA	-2.74	N-acylethanolamine acid amidase
NAP1L2	-2.01	nucleosome assembly protein 1-like 2
NCRNA00087	-3.18	non-protein coding RNA 87
NCRNA00094	-2.19	non-protein coding RNA 94
NDRG1	-2.25	N-myc downstream regulated 1
NKX3-1	-2.27	NK3 homeobox 1
NTNG2	-2.83	netrin G2
PCCA	-2.08	propionyl CoA carboxylase, alpha polypeptide
PCK2	-4.34	phosphoenolpyruvate carboxykinase 2 (mitochondrial)
PEG10	-5.67	paternally expressed 10
PLA2G15	-2.76	phospholipase A2, group XV
PLEKHF1	-2.56	pleckstrin homology domain containing, family F (with FYVE domain) member 1
PPARD	-2.07	peroxisome proliferator-activated receptor delta
PRAP1	-2.53	proline-rich acidic protein 1
PSEN2	-2.11	presenilin 2 (Alzheimer disease 4)
PURB	-2.38	purine-rich element binding protein B
RBP5	-6.62	retinol binding protein 5, cellular
RCBTB2	-2.56	regulator of chromosome condensation (RCC1) and BTB (POZ) domain containing protein 2
RDH5	-4.36	retinol dehydrogenase 5 (11-cis/9-cis)
REEP5	-2.09	receptor accessory protein 5
SAT1	-2.28	spermidine/spermine N1-acetyltransferase 1
SDS	-9.97	serine dehydratase
SELENBP1	-4.34	selenium binding protein 1
SEPHS2	-2.27	selenophosphate synthetase 2
SERPIND1	-2.51	serpin peptidase inhibitor, clade D (heparin cofactor), member 1
SH3PXD2A	-3.29	SH3 and PX domains 2A
SLC16A2	-2.02	solute carrier family 16, member 2 (monocarboxylic acid transporter 8)
SLC22A23	-2.71	solute carrier family 22, member 23
SLC27A1	-2.51	solute carrier family 27 (fatty acid transporter), member 1
SLC37A4	-2.29	solute carrier family 37 (glucose-6-phosphate transporter), member 4
SLC38A3	-3.69	solute carrier family 38, member 3
SLC47A1	-2.23	solute carrier family 47, member 1
SPSB3	-2.94	splA/ryanodine receptor domain and SOCS box containing 3
TLR1	-2.75	toll-like receptor 1
TM7SF2	-3.79	transmembrane 7 superfamily member 2
TMEM25	-2.92	transmembrane protein 25
TOB2	-2.44	transducer of ERBB2, 2
TPPP	-2.53	tubulin polymerization promoting protein
TSKU	-2.89	tsukushi small leucine rich proteoglycan homolog (Xenopus laevis)
TSPAN17	-2.23	tetraspanin 17
TSPAN31	-2.04	tetraspanin 31
TTC7A	-2.44	tetratricopeptide repeat domain 7A
TUBB2B	-3.51	tubulin, beta 2B
UGT1A6	-2.33	UDP glucuronosyltransferase 1 family, polypeptide A6
UGT2B15	-2.20	UDP glucuronosyltransferase 2 family, polypeptide B15
VSIG10	-2.29	V-set and immunoglobulin domain containing 10
VTN	-2.71	vitronectin
YPEL2	-2.14	yippee-like 2 (Drosophila)
ZBTB3	-2.27	zinc finger and BTB domain containing 3
ZNF425	-2.26	zinc finger protein 425
