# Supplementary material for: Transcriptional and Epigenetic Consequences of DMSO Treatment on HepaRG Cells
Source: Cells. 2022 Jul 26;11(15):2298. doi: 10.3390/cells11152298 (PMC9331440; doi:10.3390/cells11152298)
Supplement: Supplementary file 1 [file cells-11-02298-s001.zip › TableS12.xls]

## Sheet: stable genes D30+ vs D34+-
GeneSymbol	GeneName
A1CF	APOBEC1 complementation factor
ABCB1	ATP-binding cassette, sub-family B (MDR/TAP), member 1
ABCG5	ATP-binding cassette, sub-family G (WHITE), member 5
ABHD6	abhydrolase domain containing 6
ACAA2	acetyl-CoA acyltransferase 2
ACACB	acetyl-CoA carboxylase beta
ACAD11	acyl-CoA dehydrogenase family, member 11
ACBD4	acyl-CoA binding domain containing 4
ACOX1	acyl-CoA oxidase 1, palmitoyl
ACOX2	acyl-CoA oxidase 2, branched chain
ACSM5	acyl-CoA synthetase medium-chain family member 5
ADAP2	ArfGAP with dual PH domains 2
ADH1A	alcohol dehydrogenase 1A (class I), alpha polypeptide
ADH1C	alcohol dehydrogenase 1C (class I), gamma polypeptide
ADH6	alcohol dehydrogenase 6 (class V)
AKR1C4	aldo-keto reductase family 1, member C4
AKR7A3	aldo-keto reductase family 7, member A3
ALDOB	aldolase B, fructose-bisphosphate
AMDHD1	amidohydrolase domain containing 1
ANGPTL3	angiopoietin-like 3
ANKRD43	ankyrin repeat domain 43
APOE	apolipoprotein E
APOH	apolipoprotein H (beta-2-glycoprotein I)
AQP3	aquaporin 3 (Gill blood group)
AQP7	aquaporin 7
AQP7P2	aquaporin 7 pseudogene 2
AQP7P3	aquaporin 7 pseudogene 3
ARG1	arginase, liver
ARMC9	armadillo repeat containing 9
BCL2L15	BCL2-like 15
BDH1	3-hydroxybutyrate dehydrogenase, type 1
BDH2	3-hydroxybutyrate dehydrogenase, type 2
BTNL8	butyrophilin-like 8
C11orf52	chromosome 11 open reading frame 52
C11orf54	chromosome 11 open reading frame 54
C18orf18	chromosome 18 open reading frame 18
C19orf66	chromosome 19 open reading frame 66
C1S	complement component 1, s subcomponent
C2orf72	chromosome 2 open reading frame 72
C4orf34	chromosome 4 open reading frame 34
C5orf4	chromosome 5 open reading frame 4
C6	complement component 6
CALML4	calmodulin-like 4
CARM1	coactivator-associated arginine methyltransferase 1
CCL15	chemokine (C-C motif) ligand 15
CEBPA	CCAAT/enhancer binding protein (C/EBP), alpha
CFB	complement factor B
CFHR1	complement factor H-related 1
CFHR2	complement factor H-related 2
CIDEB	cell death-inducing DFFA-like effector b
CLDN3	claudin 3
CLRN3	clarin 3
CMTM8	CKLF-like MARVEL transmembrane domain containing 8
COL4A2	collagen, type IV, alpha 2
COX6A2	cytochrome c oxidase subunit VIa polypeptide 2
CRYL1	crystallin, lambda 1
CRYM	crystallin, mu
CXCL13	chemokine (C-X-C motif) ligand 13
CYB5A	cytochrome b5 type A (microsomal)
CYP2C18	cytochrome P450, family 2, subfamily C, polypeptide 18
CYP2C9	cytochrome P450, family 2, subfamily C, polypeptide 9
CYP2J2	cytochrome P450, family 2, subfamily J, polypeptide 2
DAO	D-amino-acid oxidase
DPYS	dihydropyrimidinase
ESPN	espin
ESRP2	epithelial splicing regulatory protein 2
ETFDH	electron-transferring-flavoprotein dehydrogenase
EVPLL	envoplakin-like
F10	coagulation factor X
F11	coagulation factor XI
F12	coagulation factor XII (Hageman factor)
F13B	coagulation factor XIII, B polypeptide
F2	coagulation factor II (thrombin)
F9	coagulation factor IX
FABP1	fatty acid binding protein 1, liver
FAM100B	family with sequence similarity 100, member B
FAM115C	family with sequence similarity 115, member C
FCGRT	Fc fragment of IgG, receptor, transporter, alpha
FGA	fibrinogen alpha chain
FGB	fibrinogen beta chain
FGG	fibrinogen gamma chain
FHOD3	formin homology 2 domain containing 3
FMO4	flavin containing monooxygenase 4
FOLR1	folate receptor 1 (adult)
FRY	furry homolog (Drosophila)
GAL3ST1	galactose-3-O-sulfotransferase 1
GC	group-specific component (vitamin D binding protein)
GCHFR	GTP cyclohydrolase I feedback regulator
GCKR	glucokinase (hexokinase 4) regulator
GJB1	gap junction protein, beta 1, 32kDa
GLTPD2	glycolipid transfer protein domain containing 2
GLUD1	glutamate dehydrogenase 1
GLYAT	glycine-N-acyltransferase
GLYATL1	glycine-N-acyltransferase-like 1
GPD1	glycerol-3-phosphate dehydrogenase 1 (soluble)
GPER	G protein-coupled estrogen receptor 1
GPR98	G protein-coupled receptor 98
GPX2	glutathione peroxidase 2 (gastrointestinal)
GRAMD1C	GRAM domain containing 1C
HABP2	hyaluronan binding protein 2
HACL1	2-hydroxyacyl-CoA lyase 1
HAO1	hydroxyacid oxidase (glycolate oxidase) 1
HMGCL	3-hydroxymethyl-3-methylglutaryl-CoA lyase
HMGCS2	3-hydroxy-3-methylglutaryl-CoA synthase 2 (mitochondrial)
HP	HP
HPN	hepsin
HPR	haptoglobin-related protein
HPX	hemopexin
HSD11B1	hydroxysteroid (11-beta) dehydrogenase 1
HSD17B6	hydroxysteroid (17-beta) dehydrogenase 6 homolog (mouse)
IGF2AS	insulin-like growth factor 2 antisense
IL22RA1	interleukin 22 receptor, alpha 1
INSR	insulin receptor
ISG20	interferon stimulated exonuclease gene 20kDa
ITIH4	inter-alpha (globulin) inhibitor H4 (plasma Kallikrein-sensitive glycoprotein)
IYD	iodotyrosine deiodinase
KHK	ketohexokinase (fructokinase)
KIAA1683	KIAA1683
KLKB1	kallikrein B, plasma (Fletcher factor) 1
LOC283587	hypothetical protein LOC283587
LOC285733	hypothetical protein LOC285733
LOC645261	PP565
LOC649034	hypothetical LOC84856
LOC84856	hypothetical LOC84856
MAN1A1	mannosidase, alpha, class 1A, member 1
MAP7	microtubule-associated protein 7
METTL7A	methyltransferase like 7A
MEX3D	mex-3 homolog D (C. elegans)
MGC4473	hypothetical LOC79100
MST1	macrophage stimulating 1 (hepatocyte growth factor-like)
MTSS1	metastasis suppressor 1
MTTP	microsomal triglyceride transfer protein
MUT	methylmalonyl CoA mutase
NGEF	neuronal guanine nucleotide exchange factor
NR1H3	nuclear receptor subfamily 1, group H, member 3
NR1H4	nuclear receptor subfamily 1, group H, member 4
NR1I2	nuclear receptor subfamily 1, group I, member 2
NT5E	5'-nucleotidase, ecto (CD73)
NTN4	netrin 4
NUDT7	nudix (nucleoside diphosphate linked moiety X)-type motif 7
ONECUT1	one cut homeobox 1
OTC	ornithine carbamoyltransferase
PDLIM7	PDZ and LIM domain 7 (enigma)
PECR	peroxisomal trans-2-enoyl-CoA reductase
PKLR	pyruvate kinase, liver and RBC
PLA2G12B	phospholipase A2, group XIIB
PLGLB1	plasminogen-like B1
PLOD2	procollagen-lysine, 2-oxoglutarate 5-dioxygenase 2
PON1	paraoxonase 1
PORCN	porcupine homolog (Drosophila)
PPP1R1A	protein phosphatase 1, regulatory (inhibitor) subunit 1A
PROC	protein C (inactivator of coagulation factors Va and VIIIa)
PRODH2	proline dehydrogenase (oxidase) 2
PTK2B	PTK2B protein tyrosine kinase 2 beta
RAB11FIP4	RAB11 family interacting protein 4 (class II)
RAB3C	RAB3C, member RAS oncogene family
RBP4	retinol binding protein 4, plasma
RDH12	retinol dehydrogenase 12 (all-trans/9-cis/11-cis)
REEP6	receptor accessory protein 6
RUNDC3B	RUN domain containing 3B
SALL1	sal-like 1 (Drosophila)
SCGB1D1	secretoglobin, family 1D, member 1
SCGB1D2	secretoglobin, family 1D, member 2
SCGN	secretagogin, EF-hand calcium binding protein
SERPINA10	serpin peptidase inhibitor, clade A (alpha-1 antiproteinase, antitrypsin), member 10
SERPINA4	serpin peptidase inhibitor, clade A (alpha-1 antiproteinase, antitrypsin), member 4
SERPINA7	serpin peptidase inhibitor, clade A (alpha-1 antiproteinase, antitrypsin), member 7
SERPINC1	serpin peptidase inhibitor, clade C (antithrombin), member 1
SERPINF2	serpin peptidase inhibitor, clade F (alpha-2 antiplasmin, pigment epithelium derived factor), member 2
SERPING1	serpin peptidase inhibitor, clade G (C1 inhibitor), member 1
SHPK	sedoheptulokinase
SLC15A1	solute carrier family 15 (oligopeptide transporter), member 1
SLC17A3	solute carrier family 17 (sodium phosphate), member 3
SLC22A18	solute carrier family 22, member 18
SLC22A18AS	solute carrier family 22 (organic cation transporter), member 18 antisense
SLC22A7	solute carrier family 22 (organic anion transporter), member 7
SLC43A1	solute carrier family 43, member 1
SLC7A7	solute carrier family 7 (amino acid transporter light chain, y+L system), member 7
SLCO1B1	solute carrier organic anion transporter family, member 1B1
SLCO2B1	solute carrier organic anion transporter family, member 2B1
SLIT1	slit homolog 1 (Drosophila)
SLPI	secretory leukocyte peptidase inhibitor
SMOC1	SPARC related modular calcium binding 1
SNTB1	syntrophin, beta 1 (dystrophin-associated protein A1, 59kDa, basic component 1)
SORBS1	sorbin and SH3 domain containing 1
SPP2	secreted phosphoprotein 2, 24kDa
TDO2	tryptophan 2,3-dioxygenase
TM4SF5	transmembrane 4 L six family member 5
TMEM140	transmembrane protein 140
TMEM195	transmembrane protein 195
TMPRSS6	transmembrane protease, serine 6
TNFSF10	tumor necrosis factor (ligand) superfamily, member 10
TRIM10	tripartite motif containing 10
TRIM15	tripartite motif containing 15
TSPAN10	tetraspanin 10
TSPAN33	tetraspanin 33
TTC38	tetratricopeptide repeat domain 38
TTR	transthyretin
UGT2B10	UDP glucuronosyltransferase 2 family, polypeptide B10
UGT2B11	UDP glucuronosyltransferase 2 family, polypeptide B11
UGT2B4	UDP glucuronosyltransferase 2 family, polypeptide B4
UPB1	ureidopropionase, beta
VPS37D	vacuolar protein sorting 37 homolog D (S. cerevisiae)
XBP1	X-box binding protein 1
XDH	xanthine dehydrogenase
ZBED3	zinc finger, BED-type containing 3
ZDHHC14	zinc finger, DHHC-type containing 14

## Sheet: Feuil1
GeneSymbol	GeneName
2001-09-01	septin 1
2002-03-01	methionyl-tRNA synthetase 2, mitochondrial
2002-09-01	septin 2
2002-09-01	septin 2
2002-09-01	septin 2
2003-09-01	septin 3
2003-09-01	septin 3
2004-09-01	septin 4
2005-09-01	septin 5
2006-09-01	septin 6
2006-09-01	septin 6
2007-09-01	septin 7
2007-09-01	septin 7
2007-09-01	septin 7
2007-09-01	septin 7
2008-09-01	septin 8
2008-09-01	septin 8
2008-09-01	septin 8
2009-09-01	septin 9
2009-09-01	septin 9
2010-09-01	septin 10
2011-09-01	septin 11
2012-09-01	septin 12
2014-09-01	septin 14
2015-09-01	15 kDa selenoprotein
2015-09-01	15 kDa selenoprotein
A1BG	alpha-1-B glycoprotein
A1BG	alpha-1-B glycoprotein
A1BG-AS1	A1BG antisense RNA 1 (non-protein coding)
A1CF	APOBEC1 complementation factor
A2LD1	AIG2-like domain 1
A2M	alpha-2-macroglobulin
A2ML1	alpha-2-macroglobulin-like 1
A4GALT	alpha 1,4-galactosyltransferase
A4GNT	alpha-1,4-N-acetylglucosaminyltransferase
AAA1	asthma-associated alternatively spliced gene 1
AAA1	asthma-associated alternatively spliced gene 1
AAAS	achalasia, adrenocortical insufficiency, alacrimia
AACS	acetoacetyl-CoA synthetase
AACS	acetoacetyl-CoA synthetase
AACSP1	acetoacetyl-CoA synthetase pseudogene 1
AADAC	arylacetamide deacetylase (esterase)
AADACL2	arylacetamide deacetylase-like 2
AADACL3	arylacetamide deacetylase-like 3
AADACL3	arylacetamide deacetylase-like 3
AADACL4	arylacetamide deacetylase-like 4
AADAT	aminoadipate aminotransferase
AAGAB	alpha- and gamma-adaptin binding protein
AAK1	AP2 associated kinase 1
AAK1	AP2 associated kinase 1
AAK1	AP2 associated kinase 1
AAK1	AP2 associated kinase 1
AAK1	AP2 associated kinase 1
AAK1	AP2 associated kinase 1
AAMP	angio-associated, migratory cell protein
AANAT	aralkylamine N-acetyltransferase
AARS	alanyl-tRNA synthetase
AARS2	alanyl-tRNA synthetase 2, mitochondrial (putative)
AARSD1	alanyl-tRNA synthetase domain containing 1
AASDH	aminoadipate-semialdehyde dehydrogenase
AASDHPPT	aminoadipate-semialdehyde dehydrogenase-phosphopantetheinyl transferase
AASS	aminoadipate-semialdehyde synthase
AATF	apoptosis antagonizing transcription factor
AATK	apoptosis-associated tyrosine kinase
AATK	apoptosis-associated tyrosine kinase
AATK-AS1	AATK antisense RNA 1 (non-protein coding)
ABAT	4-aminobutyrate aminotransferase
ABAT	4-aminobutyrate aminotransferase
ABCA1	ATP-binding cassette, sub-family A (ABC1), member 1
ABCA1	ATP-binding cassette, sub-family A (ABC1), member 1
ABCA10	ATP-binding cassette, sub-family A (ABC1), member 10
ABCA11P	ATP-binding cassette, sub-family A (ABC1), member 11, pseudogene
ABCA12	ATP-binding cassette, sub-family A (ABC1), member 12
ABCA13	ATP-binding cassette, sub-family A (ABC1), member 13
ABCA17P	ATP-binding cassette, sub-family A (ABC1), member 17, pseudogene
ABCA17P	ATP-binding cassette, sub-family A (ABC1), member 17, pseudogene
ABCA2	ATP-binding cassette, sub-family A (ABC1), member 2
ABCA2	ATP-binding cassette, sub-family A (ABC1), member 2
ABCA3	ATP-binding cassette, sub-family A (ABC1), member 3
ABCA4	ATP-binding cassette, sub-family A (ABC1), member 4
ABCA5	ATP-binding cassette, sub-family A (ABC1), member 5
ABCA6	ATP-binding cassette, sub-family A (ABC1), member 6
ABCA7	ATP-binding cassette, sub-family A (ABC1), member 7
ABCA8	ATP-binding cassette, sub-family A (ABC1), member 8
ABCA8	ATP-binding cassette, sub-family A (ABC1), member 8
ABCA9	ATP-binding cassette, sub-family A (ABC1), member 9
ABCB1	ATP-binding cassette, sub-family B (MDR/TAP), member 1
ABCB1	ATP-binding cassette, sub-family B (MDR/TAP), member 1
ABCB10	ATP-binding cassette, sub-family B (MDR/TAP), member 10
ABCB10	ATP-binding cassette, sub-family B (MDR/TAP), member 10
ABCB11	ATP-binding cassette, sub-family B (MDR/TAP), member 11
ABCB4	ATP-binding cassette, sub-family B (MDR/TAP), member 4
ABCB5	ATP-binding cassette, sub-family B (MDR/TAP), member 5
ABCB5	ATP-binding cassette, sub-family B (MDR/TAP), member 5
ABCB5	ATP-binding cassette, sub-family B (MDR/TAP), member 5
ABCB6	ATP-binding cassette, sub-family B (MDR/TAP), member 6
ABCB7	ATP-binding cassette, sub-family B (MDR/TAP), member 7
ABCB8	ATP-binding cassette, sub-family B (MDR/TAP), member 8
ABCB8	ATP-binding cassette, sub-family B (MDR/TAP), member 8
ABCB9	ATP-binding cassette, sub-family B (MDR/TAP), member 9
ABCB9	ATP-binding cassette, sub-family B (MDR/TAP), member 9
ABCC1	ATP-binding cassette, sub-family C (CFTR/MRP), member 1
ABCC10	ATP-binding cassette, sub-family C (CFTR/MRP), member 10
ABCC10	ATP-binding cassette, sub-family C (CFTR/MRP), member 10
ABCC10	ATP-binding cassette, sub-family C (CFTR/MRP), member 10
ABCC11	ATP-binding cassette, sub-family C (CFTR/MRP), member 11
ABCC12	ATP-binding cassette, sub-family C (CFTR/MRP), member 12
ABCC13	ATP-binding cassette, sub-family C (CFTR/MRP), member 13, pseudogene
ABCC13	ATP-binding cassette, sub-family C (CFTR/MRP), member 13, pseudogene
ABCC2	ATP-binding cassette, sub-family C (CFTR/MRP), member 2
ABCC2	ATP-binding cassette, sub-family C (CFTR/MRP), member 2
ABCC3	ATP-binding cassette, sub-family C (CFTR/MRP), member 3
ABCC3	ATP-binding cassette, sub-family C (CFTR/MRP), member 3
ABCC4	ATP-binding cassette, sub-family C (CFTR/MRP), member 4
ABCC5	ATP-binding cassette, sub-family C (CFTR/MRP), member 5
ABCC5	ATP-binding cassette, sub-family C (CFTR/MRP), member 5
ABCC5	ATP-binding cassette, sub-family C (CFTR/MRP), member 5
ABCC6	ATP-binding cassette, sub-family C (CFTR/MRP), member 6
ABCC6	ATP-binding cassette, sub-family C (CFTR/MRP), member 6
ABCC6	ATP-binding cassette, sub-family C (CFTR/MRP), member 6
ABCC6	ATP-binding cassette, sub-family C (CFTR/MRP), member 6
ABCC6P1	ATP-binding cassette, sub-family C, member 6 pseudogene 1
ABCC8	ATP-binding cassette, sub-family C (CFTR/MRP), member 8
ABCC9	ATP-binding cassette, sub-family C (CFTR/MRP), member 9
ABCC9	ATP-binding cassette, sub-family C (CFTR/MRP), member 9
ABCD1	ATP-binding cassette, sub-family D (ALD), member 1
ABCD1	ATP-binding cassette, sub-family D (ALD), member 1
ABCD1	ATP-binding cassette, sub-family D (ALD), member 1
ABCD2	ATP-binding cassette, sub-family D (ALD), member 2
ABCD3	ATP-binding cassette, sub-family D (ALD), member 3
ABCD3	ATP-binding cassette, sub-family D (ALD), member 3
ABCD4	ATP-binding cassette, sub-family D (ALD), member 4
ABCD4	ATP-binding cassette, sub-family D (ALD), member 4
ABCE1	ATP-binding cassette, sub-family E (OABP), member 1
ABCE1	ATP-binding cassette, sub-family E (OABP), member 1
ABCF1	ATP-binding cassette, sub-family F (GCN20), member 1
ABCF2	ATP-binding cassette, sub-family F (GCN20), member 2
ABCF3	ATP-binding cassette, sub-family F (GCN20), member 3
ABCG1	ATP-binding cassette, sub-family G (WHITE), member 1
ABCG2	ATP-binding cassette, sub-family G (WHITE), member 2
ABCG4	ATP-binding cassette, sub-family G (WHITE), member 4
ABCG5	ATP-binding cassette, sub-family G (WHITE), member 5
ABCG8	ATP-binding cassette, sub-family G (WHITE), member 8
ABHD1	abhydrolase domain containing 1
ABHD10	abhydrolase domain containing 10
ABHD11	abhydrolase domain containing 11
ABHD11	abhydrolase domain containing 11
ABHD11	abhydrolase domain containing 11
ABHD11-AS1	ABHD11 antisense RNA 1 (non-protein coding)
ABHD12	abhydrolase domain containing 12
ABHD12B	abhydrolase domain containing 12B
ABHD12B	abhydrolase domain containing 12B
ABHD13	abhydrolase domain containing 13
ABHD14A	abhydrolase domain containing 14A
ABHD14A	abhydrolase domain containing 14A
ABHD14B	abhydrolase domain containing 14B
ABHD15	abhydrolase domain containing 15
ABHD16A	abhydrolase domain containing 16A
ABHD16B	abhydrolase domain containing 16B
ABHD2	abhydrolase domain containing 2
ABHD3	abhydrolase domain containing 3
ABHD4	abhydrolase domain containing 4
ABHD5	abhydrolase domain containing 5
ABHD6	abhydrolase domain containing 6
ABHD8	abhydrolase domain containing 8
ABI1	abl-interactor 1
ABI2	abl-interactor 2
ABI3	ABI family, member 3
ABI3BP	ABI family, member 3 (NESH) binding protein
ABI3BP	ABI family, member 3 (NESH) binding protein
ABI3BP	ABI family, member 3 (NESH) binding protein
ABL1	c-abl oncogene 1, non-receptor tyrosine kinase
ABL1	c-abl oncogene 1, non-receptor tyrosine kinase
ABL2	v-abl Abelson murine leukemia viral oncogene homolog 2
ABL2	v-abl Abelson murine leukemia viral oncogene homolog 2
ABL2	v-abl Abelson murine leukemia viral oncogene homolog 2
ABL2	v-abl Abelson murine leukemia viral oncogene homolog 2
ABLIM1	actin binding LIM protein 1
ABLIM1	actin binding LIM protein 1
ABLIM1	actin binding LIM protein 1
ABLIM2	actin binding LIM protein family, member 2
ABLIM2	actin binding LIM protein family, member 2
ABLIM2	actin binding LIM protein family, member 2
ABLIM3	actin binding LIM protein family, member 3
ABLIM3	actin binding LIM protein family, member 3
ABO	ABO blood group (transferase A, alpha 1-3-N-acetylgalactosaminyltransferase; transferase B, alpha 1-3-galactosyltransferase)
ABP1	amiloride binding protein 1 (amine oxidase (copper-containing))
ABR	active BCR-related gene
ABR	active BCR-related gene
ABRA	actin-binding Rho activating protein
ABT1	activator of basal transcription 1
ABTB1	ankyrin repeat and BTB (POZ) domain containing 1
ABTB1	ankyrin repeat and BTB (POZ) domain containing 1
ABTB2	ankyrin repeat and BTB (POZ) domain containing 2
ACAA1	acetyl-CoA acyltransferase 1
ACAA2	acetyl-CoA acyltransferase 2
ACACA	acetyl-CoA carboxylase alpha
ACACA	acetyl-CoA carboxylase alpha
ACACB	acetyl-CoA carboxylase beta
ACACB	acetyl-CoA carboxylase beta
ACACB	acetyl-CoA carboxylase beta
ACAD10	acyl-CoA dehydrogenase family, member 10
ACAD10	acyl-CoA dehydrogenase family, member 10
ACAD11	acyl-CoA dehydrogenase family, member 11
ACAD8	acyl-CoA dehydrogenase family, member 8
ACAD9	acyl-CoA dehydrogenase family, member 9
ACAD9	acyl-CoA dehydrogenase family, member 9
ACADL	acyl-CoA dehydrogenase, long chain
ACADM	acyl-CoA dehydrogenase, C-4 to C-12 straight chain
ACADS	acyl-CoA dehydrogenase, C-2 to C-3 short chain
ACADSB	acyl-CoA dehydrogenase, short/branched chain
ACADSB	acyl-CoA dehydrogenase, short/branched chain
ACADVL	acyl-CoA dehydrogenase, very long chain
ACAN	aggrecan
ACAN	aggrecan
ACAP1	ArfGAP with coiled-coil, ankyrin repeat and PH domains 1
ACAP2	ArfGAP with coiled-coil, ankyrin repeat and PH domains 2
ACAP3	ArfGAP with coiled-coil, ankyrin repeat and PH domains 3
ACAP3	ArfGAP with coiled-coil, ankyrin repeat and PH domains 3
ACAT1	acetyl-CoA acetyltransferase 1
ACAT1	acetyl-CoA acetyltransferase 1
ACAT1	acetyl-CoA acetyltransferase 1
ACAT2	acetyl-CoA acetyltransferase 2
ACBD3	acyl-CoA binding domain containing 3
ACBD4	acyl-CoA binding domain containing 4
ACBD4	acyl-CoA binding domain containing 4
ACBD5	acyl-CoA binding domain containing 5
ACBD5	acyl-CoA binding domain containing 5
ACBD6	acyl-CoA binding domain containing 6
ACBD7	acyl-CoA binding domain containing 7
ACCN1	amiloride-sensitive cation channel 1, neuronal
ACCN2	amiloride-sensitive cation channel 2, neuronal
ACCN3	amiloride-sensitive cation channel 3
ACCN4	amiloride-sensitive cation channel 4, pituitary
ACCN5	amiloride-sensitive cation channel 5, intestinal
ACCS	1-aminocyclopropane-1-carboxylate synthase homolog (Arabidopsis)(non-functional)
ACCSL	1-aminocyclopropane-1-carboxylate synthase homolog (Arabidopsis)(non-functional)-like
ACD	adrenocortical dysplasia homolog (mouse)
ACE	angiotensin I converting enzyme (peptidyl-dipeptidase A) 1
ACE	angiotensin I converting enzyme (peptidyl-dipeptidase A) 1
ACE2	angiotensin I converting enzyme (peptidyl-dipeptidase A) 2
ACER1	alkaline ceramidase 1
ACER2	alkaline ceramidase 2
ACER2	alkaline ceramidase 2
ACER3	alkaline ceramidase 3
ACHE	acetylcholinesterase
ACIN1	apoptotic chromatin condensation inducer 1
ACLY	ATP citrate lyase
ACMSD	aminocarboxymuconate semialdehyde decarboxylase
ACN9	ACN9 homolog (S. cerevisiae)
ACO1	aconitase 1, soluble
ACO2	aconitase 2, mitochondrial
ACOT1	acyl-CoA thioesterase 1
ACOT11	acyl-CoA thioesterase 11
ACOT11	acyl-CoA thioesterase 11
ACOT12	acyl-CoA thioesterase 12
ACOT13	acyl-CoA thioesterase 13
ACOT4	acyl-CoA thioesterase 4
ACOT6	acyl-CoA thioesterase 6
ACOT7	acyl-CoA thioesterase 7
ACOT8	acyl-CoA thioesterase 8
ACOT8	acyl-CoA thioesterase 8
ACOT9	acyl-CoA thioesterase 9
ACOT9	acyl-CoA thioesterase 9
ACOX1	acyl-CoA oxidase 1, palmitoyl
ACOX2	acyl-CoA oxidase 2, branched chain
ACOX3	acyl-CoA oxidase 3, pristanoyl
ACOXL	acyl-CoA oxidase-like
ACOXL	acyl-CoA oxidase-like
ACP1	acid phosphatase 1, soluble
ACP1	acid phosphatase 1, soluble
ACP1	acid phosphatase 1, soluble
ACP2	acid phosphatase 2, lysosomal
ACP2	acid phosphatase 2, lysosomal
ACP5	acid phosphatase 5, tartrate resistant
ACP6	acid phosphatase 6, lysophosphatidic
ACPL2	acid phosphatase-like 2
ACPL2	acid phosphatase-like 2
ACPP	acid phosphatase, prostate
ACPP	acid phosphatase, prostate
ACPT	acid phosphatase, testicular
ACR	acrosin
ACR	acrosin
ACRBP	acrosin binding protein
ACRC	acidic repeat containing
ACRV1	acrosomal vesicle protein 1
ACSBG1	acyl-CoA synthetase bubblegum family member 1
ACSBG1	acyl-CoA synthetase bubblegum family member 1
ACSBG2	acyl-CoA synthetase bubblegum family member 2
ACSF2	acyl-CoA synthetase family member 2
ACSF3	acyl-CoA synthetase family member 3
ACSF3	acyl-CoA synthetase family member 3
ACSL1	acyl-CoA synthetase long-chain family member 1
ACSL3	acyl-CoA synthetase long-chain family member 3
ACSL4	acyl-CoA synthetase long-chain family member 4
ACSL5	acyl-CoA synthetase long-chain family member 5
ACSL6	acyl-CoA synthetase long-chain family member 6
ACSL6	acyl-CoA synthetase long-chain family member 6
ACSM1	acyl-CoA synthetase medium-chain family member 1
ACSM2A	acyl-CoA synthetase medium-chain family member 2A
ACSM2B	acyl-CoA synthetase medium-chain family member 2B
ACSM3	acyl-CoA synthetase medium-chain family member 3
ACSM4	acyl-CoA synthetase medium-chain family member 4
ACSM5	acyl-CoA synthetase medium-chain family member 5
ACSM5	acyl-CoA synthetase medium-chain family member 5
ACSS1	acyl-CoA synthetase short-chain family member 1
ACSS1	acyl-CoA synthetase short-chain family member 1
ACSS2	acyl-CoA synthetase short-chain family member 2
ACSS3	acyl-CoA synthetase short-chain family member 3
ACTA1	actin, alpha 1, skeletal muscle
ACTA2	actin, alpha 2, smooth muscle, aorta
ACTB	actin, beta
ACTB	actin, beta
ACTBL2	actin, beta-like 2
ACTC1	actin, alpha, cardiac muscle 1
ACTG1	actin, gamma 1
ACTG2	actin, gamma 2, smooth muscle, enteric
ACTG2	actin, gamma 2, smooth muscle, enteric
ACTL6A	actin-like 6A
ACTL6B	actin-like 6B
ACTL7A	actin-like 7A
ACTL7B	actin-like 7B
ACTL8	actin-like 8
ACTL8	actin-like 8
ACTL9	actin-like 9
ACTN1	actinin, alpha 1
ACTN2	actinin, alpha 2
ACTN3	actinin, alpha 3
ACTN4	actinin, alpha 4
ACTR10	actin-related protein 10 homolog (S. cerevisiae)
ACTR1A	ARP1 actin-related protein 1 homolog A, centractin alpha (yeast)
ACTR1B	ARP1 actin-related protein 1 homolog B, centractin beta (yeast)
ACTR2	ARP2 actin-related protein 2 homolog (yeast)
ACTR3	ARP3 actin-related protein 3 homolog (yeast)
ACTR3B	ARP3 actin-related protein 3 homolog B (yeast)
ACTR3B	ARP3 actin-related protein 3 homolog B (yeast)
ACTR3B	ARP3 actin-related protein 3 homolog B (yeast)
ACTR3BP2	ARP3 actin-related protein 3 homolog B (yeast) pseudogene 2
ACTR3C	ARP3 actin-related protein 3 homolog C (yeast)
ACTR3C	ARP3 actin-related protein 3 homolog C (yeast)
ACTR3C	ARP3 actin-related protein 3 homolog C (yeast)
ACTR5	ARP5 actin-related protein 5 homolog (yeast)
ACTR6	ARP6 actin-related protein 6 homolog (yeast)
ACTR8	ARP8 actin-related protein 8 homolog (yeast)
ACTRT1	actin-related protein T1
ACTRT2	actin-related protein T2
ACVR1	activin A receptor, type I
ACVR1	activin A receptor, type I
ACVR1B	activin A receptor, type IB
ACVR1C	activin A receptor, type IC
ACVR1C	activin A receptor, type IC
ACVR1C	activin A receptor, type IC
ACVR2A	activin A receptor, type IIA
ACVR2B	activin A receptor, type IIB
ACVRL1	activin A receptor type II-like 1
ACY1	aminoacylase 1
ACY3	aspartoacylase (aminocyclase) 3
ACYP1	acylphosphatase 1, erythrocyte (common) type
ACYP2	acylphosphatase 2, muscle type
ADA	adenosine deaminase
ADAD1	adenosine deaminase domain containing 1 (testis-specific)
ADAD2	adenosine deaminase domain containing 2
ADAL	adenosine deaminase-like
ADAM10	ADAM metallopeptidase domain 10
ADAM10	ADAM metallopeptidase domain 10
ADAM11	ADAM metallopeptidase domain 11
ADAM11	ADAM metallopeptidase domain 11
ADAM12	ADAM metallopeptidase domain 12
ADAM12	ADAM metallopeptidase domain 12
ADAM12	ADAM metallopeptidase domain 12
ADAM15	ADAM metallopeptidase domain 15
ADAM15	ADAM metallopeptidase domain 15
ADAM17	ADAM metallopeptidase domain 17
ADAM18	ADAM metallopeptidase domain 18
ADAM19	ADAM metallopeptidase domain 19
ADAM19	ADAM metallopeptidase domain 19
ADAM2	ADAM metallopeptidase domain 2
ADAM20	ADAM metallopeptidase domain 20
ADAM21	ADAM metallopeptidase domain 21
ADAM21	ADAM metallopeptidase domain 21
ADAM22	ADAM metallopeptidase domain 22
ADAM23	ADAM metallopeptidase domain 23
ADAM23	ADAM metallopeptidase domain 23
ADAM28	ADAM metallopeptidase domain 28
ADAM29	ADAM metallopeptidase domain 29
ADAM30	ADAM metallopeptidase domain 30
ADAM32	ADAM metallopeptidase domain 32
ADAM32	ADAM metallopeptidase domain 32
ADAM33	ADAM metallopeptidase domain 33
ADAM33	ADAM metallopeptidase domain 33
ADAM33	ADAM metallopeptidase domain 33
ADAM3A	ADAM metallopeptidase domain 3A
ADAM5P	ADAM metallopeptidase domain 5, pseudogene
ADAM6	ADAM metallopeptidase domain 6 (pseudogene)
ADAM7	ADAM metallopeptidase domain 7
ADAM8	ADAM metallopeptidase domain 8
ADAM9	ADAM metallopeptidase domain 9
ADAMDEC1	ADAM-like, decysin 1
ADAMTS1	ADAM metallopeptidase with thrombospondin type 1 motif, 1
ADAMTS1	ADAM metallopeptidase with thrombospondin type 1 motif, 1
ADAMTS10	ADAM metallopeptidase with thrombospondin type 1 motif, 10
ADAMTS12	ADAM metallopeptidase with thrombospondin type 1 motif, 12
ADAMTS13	ADAM metallopeptidase with thrombospondin type 1 motif, 13
ADAMTS13	ADAM metallopeptidase with thrombospondin type 1 motif, 13
ADAMTS14	ADAM metallopeptidase with thrombospondin type 1 motif, 14
ADAMTS15	ADAM metallopeptidase with thrombospondin type 1 motif, 15
ADAMTS16	ADAM metallopeptidase with thrombospondin type 1 motif, 16
ADAMTS17	ADAM metallopeptidase with thrombospondin type 1 motif, 17
ADAMTS17	ADAM metallopeptidase with thrombospondin type 1 motif, 17
ADAMTS18	ADAM metallopeptidase with thrombospondin type 1 motif, 18
ADAMTS19	ADAM metallopeptidase with thrombospondin type 1 motif, 19
ADAMTS2	ADAM metallopeptidase with thrombospondin type 1 motif, 2
ADAMTS2	ADAM metallopeptidase with thrombospondin type 1 motif, 2
ADAMTS20	ADAM metallopeptidase with thrombospondin type 1 motif, 20
ADAMTS20	ADAM metallopeptidase with thrombospondin type 1 motif, 20
ADAMTS3	ADAM metallopeptidase with thrombospondin type 1 motif, 3
ADAMTS4	ADAM metallopeptidase with thrombospondin type 1 motif, 4
ADAMTS4	ADAM metallopeptidase with thrombospondin type 1 motif, 4
ADAMTS5	ADAM metallopeptidase with thrombospondin type 1 motif, 5
ADAMTS6	ADAM metallopeptidase with thrombospondin type 1 motif, 6
ADAMTS6	ADAM metallopeptidase with thrombospondin type 1 motif, 6
ADAMTS6	ADAM metallopeptidase with thrombospondin type 1 motif, 6
ADAMTS7	ADAM metallopeptidase with thrombospondin type 1 motif, 7
ADAMTS7	ADAM metallopeptidase with thrombospondin type 1 motif, 7
ADAMTS7	ADAM metallopeptidase with thrombospondin type 1 motif, 7
ADAMTS7	ADAM metallopeptidase with thrombospondin type 1 motif, 7
ADAMTS8	ADAM metallopeptidase with thrombospondin type 1 motif, 8
ADAMTS9	ADAM metallopeptidase with thrombospondin type 1 motif, 9
ADAMTSL1	ADAMTS-like 1
ADAMTSL1	ADAMTS-like 1
ADAMTSL1	ADAMTS-like 1
ADAMTSL1	ADAMTS-like 1
ADAMTSL2	ADAMTS-like 2
ADAMTSL2	ADAMTS-like 2
ADAMTSL2	ADAMTS-like 2
ADAMTSL3	ADAMTS-like 3
ADAMTSL3	ADAMTS-like 3
ADAMTSL4	ADAMTS-like 4
ADAMTSL4	ADAMTS-like 4
ADAMTSL4	ADAMTS-like 4
ADAMTSL5	ADAMTS-like 5
ADAMTSL5	ADAMTS-like 5
ADAP1	ArfGAP with dual PH domains 1
ADAP2	ArfGAP with dual PH domains 2
ADAR	adenosine deaminase, RNA-specific
ADARB1	adenosine deaminase, RNA-specific, B1
ADARB1	adenosine deaminase, RNA-specific, B1
ADARB2	adenosine deaminase, RNA-specific, B2
ADARB2	adenosine deaminase, RNA-specific, B2
ADARB2	adenosine deaminase, RNA-specific, B2
ADARB2	adenosine deaminase, RNA-specific, B2
ADAT1	adenosine deaminase, tRNA-specific 1
ADAT2	adenosine deaminase, tRNA-specific 2
ADAT2	adenosine deaminase, tRNA-specific 2
ADAT3	adenosine deaminase, tRNA-specific 3
ADC	arginine decarboxylase
ADC	arginine decarboxylase
ADCK1	aarF domain containing kinase 1
ADCK2	aarF domain containing kinase 2
ADCK3	aarF domain containing kinase 3
ADCK3	aarF domain containing kinase 3
ADCK4	aarF domain containing kinase 4
ADCK5	aarF domain containing kinase 5
ADCY1	adenylate cyclase 1 (brain)
ADCY10	adenylate cyclase 10 (soluble)
ADCY2	adenylate cyclase 2 (brain)
ADCY2	adenylate cyclase 2 (brain)
ADCY3	adenylate cyclase 3
ADCY4	adenylate cyclase 4
ADCY4	adenylate cyclase 4
ADCY5	adenylate cyclase 5
ADCY6	adenylate cyclase 6
ADCY7	adenylate cyclase 7
ADCY8	adenylate cyclase 8 (brain)
ADCY9	adenylate cyclase 9
ADCYAP1	adenylate cyclase activating polypeptide 1 (pituitary)
ADCYAP1R1	adenylate cyclase activating polypeptide 1 (pituitary) receptor type I
ADD1	adducin 1 (alpha)
ADD2	adducin 2 (beta)
ADD2	adducin 2 (beta)
ADD2	adducin 2 (beta)
ADD3	adducin 3 (gamma)
ADH1A	alcohol dehydrogenase 1A (class I), alpha polypeptide
ADH1B	alcohol dehydrogenase 1B (class I), beta polypeptide
ADH1C	alcohol dehydrogenase 1C (class I), gamma polypeptide
ADH4	alcohol dehydrogenase 4 (class II), pi polypeptide
ADH5	alcohol dehydrogenase 5 (class III), chi polypeptide
ADH6	alcohol dehydrogenase 6 (class V)
ADH6	alcohol dehydrogenase 6 (class V)
ADH7	alcohol dehydrogenase 7 (class IV), mu or sigma polypeptide
ADH7	alcohol dehydrogenase 7 (class IV), mu or sigma polypeptide
ADHFE1	alcohol dehydrogenase, iron containing, 1
ADHFE1	alcohol dehydrogenase, iron containing, 1
ADI1	acireductone dioxygenase 1
ADI1	acireductone dioxygenase 1
ADIG	adipogenin
ADIG	adipogenin
ADIPOQ	adiponectin, C1Q and collagen domain containing
ADIPOR1	adiponectin receptor 1
ADIPOR1	adiponectin receptor 1
ADIPOR2	adiponectin receptor 2
ADK	adenosine kinase
ADM	adrenomedullin
ADM2	adrenomedullin 2
ADM2	adrenomedullin 2
ADNP	activity-dependent neuroprotector homeobox
ADNP	activity-dependent neuroprotector homeobox
ADNP2	ADNP homeobox 2
ADO	2-aminoethanethiol (cysteamine) dioxygenase
ADORA1	adenosine A1 receptor
ADORA2A	adenosine A2a receptor
ADORA2A	adenosine A2a receptor
ADORA2B	adenosine A2b receptor
ADORA3	adenosine A3 receptor
ADORA3	adenosine A3 receptor
ADPGK	ADP-dependent glucokinase
ADPGK	ADP-dependent glucokinase
ADPRH	ADP-ribosylarginine hydrolase
ADPRHL1	ADP-ribosylhydrolase like 1
ADPRHL2	ADP-ribosylhydrolase like 2
ADRA1A	adrenergic, alpha-1A-, receptor
ADRA1A	adrenergic, alpha-1A-, receptor
ADRA1A	adrenergic, alpha-1A-, receptor
ADRA1B	adrenergic, alpha-1B-, receptor
ADRA1D	adrenergic, alpha-1D-, receptor
ADRA2A	adrenergic, alpha-2A-, receptor
ADRA2B	adrenergic, alpha-2B-, receptor
ADRA2C	adrenergic, alpha-2C-, receptor
ADRB1	adrenergic, beta-1-, receptor
ADRB2	adrenergic, beta-2-, receptor, surface
ADRB3	adrenergic, beta-3-, receptor
ADRBK1	adrenergic, beta, receptor kinase 1
ADRBK2	adrenergic, beta, receptor kinase 2
ADRM1	adhesion regulating molecule 1
ADSL	adenylosuccinate lyase
ADSS	adenylosuccinate synthase
ADSSL1	adenylosuccinate synthase like 1
AEBP1	AE binding protein 1
AEBP2	AE binding protein 2
AEN	apoptosis enhancing nuclease
AEN	apoptosis enhancing nuclease
AES	amino-terminal enhancer of split
AFAP1	actin filament associated protein 1
AFAP1-AS1	AFAP1 antisense RNA 1 (non-protein coding)
AFAP1L1	actin filament associated protein 1-like 1
AFAP1L2	actin filament associated protein 1-like 2
AFF1	AF4/FMR2 family, member 1
AFF1	AF4/FMR2 family, member 1
AFF1	AF4/FMR2 family, member 1
AFF2	AF4/FMR2 family, member 2
AFF2	AF4/FMR2 family, member 2
AFF2	AF4/FMR2 family, member 2
AFF3	AF4/FMR2 family, member 3
AFF3	AF4/FMR2 family, member 3
AFF4	AF4/FMR2 family, member 4
AFF4	AF4/FMR2 family, member 4
AFG3L1P	AFG3 ATPase family gene 3-like 1 (S. cerevisiae), pseudogene
AFG3L1P	AFG3 ATPase family gene 3-like 1 (S. cerevisiae), pseudogene
AFG3L1P	AFG3 ATPase family gene 3-like 1 (S. cerevisiae), pseudogene
AFG3L2	AFG3 ATPase family gene 3-like 2 (S. cerevisiae)
AFM	afamin
AFMID	arylformamidase
AFMID	arylformamidase
AFMID	arylformamidase
AFP	alpha-fetoprotein
AFTPH	aftiphilin
AFTPH	aftiphilin
AGA	aspartylglucosaminidase
AGAP1	ArfGAP with GTPase domain, ankyrin repeat and PH domain 1
AGAP1	ArfGAP with GTPase domain, ankyrin repeat and PH domain 1
AGAP11	ankyrin repeat and GTPase domain Arf GTPase activating protein 11
AGAP2	ArfGAP with GTPase domain, ankyrin repeat and PH domain 2
AGAP3	ArfGAP with GTPase domain, ankyrin repeat and PH domain 3
AGAP3	ArfGAP with GTPase domain, ankyrin repeat and PH domain 3
AGAP7	ArfGAP with GTPase domain, ankyrin repeat and PH domain 7
AGAP7	ArfGAP with GTPase domain, ankyrin repeat and PH domain 7
AGAP7	ArfGAP with GTPase domain, ankyrin repeat and PH domain 7
AGAP7	ArfGAP with GTPase domain, ankyrin repeat and PH domain 7
AGBL1	ATP/GTP binding protein-like 1
AGBL1	ATP/GTP binding protein-like 1
AGBL2	ATP/GTP binding protein-like 2
AGBL3	ATP/GTP binding protein-like 3
AGBL3	ATP/GTP binding protein-like 3
AGBL4	ATP/GTP binding protein-like 4
AGBL4	ATP/GTP binding protein-like 4
AGBL4	ATP/GTP binding protein-like 4
AGBL4	ATP/GTP binding protein-like 4
AGBL5	ATP/GTP binding protein-like 5
AGER	advanced glycosylation end product-specific receptor
AGER	advanced glycosylation end product-specific receptor
AGER	advanced glycosylation end product-specific receptor
AGFG1	ArfGAP with FG repeats 1
AGFG1	ArfGAP with FG repeats 1
AGFG2	ArfGAP with FG repeats 2
AGFG2	ArfGAP with FG repeats 2
AGGF1	angiogenic factor with G patch and FHA domains 1
AGK	acylglycerol kinase
AGL	amylo-alpha-1, 6-glucosidase, 4-alpha-glucanotransferase
AGMAT	agmatine ureohydrolase (agmatinase)
AGMO	alkylglycerol monooxygenase
AGPAT1	1-acylglycerol-3-phosphate O-acyltransferase 1 (lysophosphatidic acid acyltransferase, alpha)
AGPAT2	1-acylglycerol-3-phosphate O-acyltransferase 2 (lysophosphatidic acid acyltransferase, beta)
AGPAT3	1-acylglycerol-3-phosphate O-acyltransferase 3
AGPAT4	1-acylglycerol-3-phosphate O-acyltransferase 4 (lysophosphatidic acid acyltransferase, delta)
AGPAT4	1-acylglycerol-3-phosphate O-acyltransferase 4 (lysophosphatidic acid acyltransferase, delta)
AGPAT4	1-acylglycerol-3-phosphate O-acyltransferase 4 (lysophosphatidic acid acyltransferase, delta)
AGPAT5	1-acylglycerol-3-phosphate O-acyltransferase 5 (lysophosphatidic acid acyltransferase, epsilon)
AGPAT6	1-acylglycerol-3-phosphate O-acyltransferase 6 (lysophosphatidic acid acyltransferase, zeta)
AGPAT9	1-acylglycerol-3-phosphate O-acyltransferase 9
AGPHD1	aminoglycoside phosphotransferase domain containing 1
AGPHD1	aminoglycoside phosphotransferase domain containing 1
AGPS	alkylglycerone phosphate synthase
AGPS	alkylglycerone phosphate synthase
AGPS	alkylglycerone phosphate synthase
AGR2	anterior gradient homolog 2 (Xenopus laevis)
AGR3	anterior gradient homolog 3 (Xenopus laevis)
AGRN	agrin
AGRP	agouti related protein homolog (mouse)
AGSK1	golgin subfamily A member 2-like
AGSK1	golgin subfamily A member 2-like
AGSK1	golgin subfamily A member 2-like
AGSK1	golgin subfamily A member 2-like
AGT	angiotensinogen (serpin peptidase inhibitor, clade A, member 8)
AGTPBP1	ATP/GTP binding protein 1
AGTPBP1	ATP/GTP binding protein 1
AGTR1	angiotensin II receptor, type 1
AGTR2	angiotensin II receptor, type 2
AGTR2	angiotensin II receptor, type 2
AGTRAP	angiotensin II receptor-associated protein
AGXT	alanine-glyoxylate aminotransferase
AGXT2	alanine--glyoxylate aminotransferase 2
AGXT2L1	alanine-glyoxylate aminotransferase 2-like 1
AGXT2L2	alanine-glyoxylate aminotransferase 2-like 2
AGXT2L2	alanine-glyoxylate aminotransferase 2-like 2
AHCTF1	AT hook containing transcription factor 1
AHCTF1	AT hook containing transcription factor 1
AHCY	adenosylhomocysteinase
AHCYL1	adenosylhomocysteinase-like 1
AHCYL1	adenosylhomocysteinase-like 1
AHCYL2	adenosylhomocysteinase-like 2
AHDC1	AT hook, DNA binding motif, containing 1
AHDC1	AT hook, DNA binding motif, containing 1
AHI1	Abelson helper integration site 1
AHI1	Abelson helper integration site 1
AHI1	Abelson helper integration site 1
AHNAK	AHNAK nucleoprotein
AHNAK	AHNAK nucleoprotein
AHNAK	AHNAK nucleoprotein
AHNAK2	AHNAK nucleoprotein 2
AHNAK2	AHNAK nucleoprotein 2
AHR	aryl hydrocarbon receptor
AHR	aryl hydrocarbon receptor
AHRR	aryl-hydrocarbon receptor repressor
AHSA1	AHA1, activator of heat shock 90kDa protein ATPase homolog 1 (yeast)
AHSA2	AHA1, activator of heat shock 90kDa protein ATPase homolog 2 (yeast)
AHSA2	AHA1, activator of heat shock 90kDa protein ATPase homolog 2 (yeast)
AHSA2	AHA1, activator of heat shock 90kDa protein ATPase homolog 2 (yeast)
AHSG	alpha-2-HS-glycoprotein
AHSP	alpha hemoglobin stabilizing protein
AICDA	activation-induced cytidine deaminase
AIDA	axin interactor, dorsalization associated
AIDA	axin interactor, dorsalization associated
AIF1	allograft inflammatory factor 1
AIF1	allograft inflammatory factor 1
AIF1L	allograft inflammatory factor 1-like
AIF1L	allograft inflammatory factor 1-like
AIF1L	allograft inflammatory factor 1-like
AIF1L	allograft inflammatory factor 1-like
AIFM1	apoptosis-inducing factor, mitochondrion-associated, 1
AIFM2	apoptosis-inducing factor, mitochondrion-associated, 2
AIFM2	apoptosis-inducing factor, mitochondrion-associated, 2
AIFM3	apoptosis-inducing factor, mitochondrion-associated, 3
AIG1	androgen-induced 1
AIG1	androgen-induced 1
AIG1	androgen-induced 1
AIG1	androgen-induced 1
AIM1	absent in melanoma 1
AIM1L	absent in melanoma 1-like
AIM1L	absent in melanoma 1-like
AIM1L	absent in melanoma 1-like
AIM2	absent in melanoma 2
AIMP1	aminoacyl tRNA synthetase complex-interacting multifunctional protein 1
AIMP2	aminoacyl tRNA synthetase complex-interacting multifunctional protein 2
AIP	aryl hydrocarbon receptor interacting protein
AIPL1	aryl hydrocarbon receptor interacting protein-like 1
AIRE	autoimmune regulator
AJAP1	adherens junctions associated protein 1
AJAP1	adherens junctions associated protein 1
AK1	adenylate kinase 1
AK1	adenylate kinase 1
AK2	adenylate kinase 2
AK2	adenylate kinase 2
AK2	adenylate kinase 2
AK2	adenylate kinase 2
AK3	adenylate kinase 3
AK3	adenylate kinase 3
AK4	adenylate kinase 4
AK4	adenylate kinase 4
AK5	adenylate kinase 5
AK5	adenylate kinase 5
AK5	adenylate kinase 5
AK7	adenylate kinase 7
AK8	adenylate kinase 8
AKAP1	A kinase (PRKA) anchor protein 1
AKAP1	A kinase (PRKA) anchor protein 1
AKAP10	A kinase (PRKA) anchor protein 10
AKAP11	A kinase (PRKA) anchor protein 11
AKAP11	A kinase (PRKA) anchor protein 11
AKAP12	A kinase (PRKA) anchor protein 12
AKAP12	A kinase (PRKA) anchor protein 12
AKAP12	A kinase (PRKA) anchor protein 12
AKAP13	A kinase (PRKA) anchor protein 13
AKAP14	A kinase (PRKA) anchor protein 14
AKAP14	A kinase (PRKA) anchor protein 14
AKAP17A	A kinase (PRKA) anchor protein 17A
AKAP17A	A kinase (PRKA) anchor protein 17A
AKAP2	A kinase (PRKA) anchor protein 2
AKAP3	A kinase (PRKA) anchor protein 3
AKAP4	A kinase (PRKA) anchor protein 4
AKAP4	A kinase (PRKA) anchor protein 4
AKAP5	A kinase (PRKA) anchor protein 5
AKAP5	A kinase (PRKA) anchor protein 5
AKAP6	A kinase (PRKA) anchor protein 6
AKAP7	A kinase (PRKA) anchor protein 7
AKAP8	A kinase (PRKA) anchor protein 8
AKAP8L	A kinase (PRKA) anchor protein 8-like
AKAP9	A kinase (PRKA) anchor protein (yotiao) 9
AKAP9	A kinase (PRKA) anchor protein (yotiao) 9
AKAP9	A kinase (PRKA) anchor protein (yotiao) 9
AKAP9	A kinase (PRKA) anchor protein (yotiao) 9
AKD1	adenylate kinase domain containing 1
AKD1	adenylate kinase domain containing 1
AKD1	adenylate kinase domain containing 1
AKD1	adenylate kinase domain containing 1
AKD1	adenylate kinase domain containing 1
AKD1	adenylate kinase domain containing 1
AKIP1	A kinase (PRKA) interacting protein 1
AKIRIN1	akirin 1
AKIRIN1	akirin 1
AKIRIN1	akirin 1
AKIRIN2	akirin 2
AKIRIN2-AS1	AKIRIN2 antisense RNA 1 (non-protein coding)
AKNA	AT-hook transcription factor
AKNA	AT-hook transcription factor
AKNA	AT-hook transcription factor
AKNA	AT-hook transcription factor
AKNAD1	AKNA domain containing 1
AKNAD1	AKNA domain containing 1
AKR1A1	aldo-keto reductase family 1, member A1 (aldehyde reductase)
AKR1B1	aldo-keto reductase family 1, member B1 (aldose reductase)
AKR1B10	aldo-keto reductase family 1, member B10 (aldose reductase)
AKR1B10	aldo-keto reductase family 1, member B10 (aldose reductase)
AKR1B15	aldo-keto reductase family 1, member B15
AKR1C1	aldo-keto reductase family 1, member C1 (dihydrodiol dehydrogenase 1; 20-alpha (3-alpha)-hydroxysteroid dehydrogenase)
AKR1C1	aldo-keto reductase family 1, member C1 (dihydrodiol dehydrogenase 1; 20-alpha (3-alpha)-hydroxysteroid dehydrogenase)
AKR1C1	aldo-keto reductase family 1, member C1 (dihydrodiol dehydrogenase 1; 20-alpha (3-alpha)-hydroxysteroid dehydrogenase)
AKR1C3	aldo-keto reductase family 1, member C3 (3-alpha hydroxysteroid dehydrogenase, type II)
AKR1C4	aldo-keto reductase family 1, member C4 (chlordecone reductase; 3-alpha hydroxysteroid dehydrogenase, type I; dihydrodiol dehydrogenase 4)
AKR1C4	aldo-keto reductase family 1, member C4 (chlordecone reductase; 3-alpha hydroxysteroid dehydrogenase, type I; dihydrodiol dehydrogenase 4)
AKR1CL1	aldo-keto reductase family 1, member C-like 1
AKR1D1	aldo-keto reductase family 1, member D1 (delta 4-3-ketosteroid-5-beta-reductase)
AKR1D1	aldo-keto reductase family 1, member D1 (delta 4-3-ketosteroid-5-beta-reductase)
AKR1E2	aldo-keto reductase family 1, member E2
AKR7A2	aldo-keto reductase family 7, member A2 (aflatoxin aldehyde reductase)
AKR7A2P1	aldo-keto reductase family 7, member A2 pseudogene 1
AKR7A3	aldo-keto reductase family 7, member A3 (aflatoxin aldehyde reductase)
AKR7L	aldo-keto reductase family 7-like
AKR7L	aldo-keto reductase family 7-like
AKT1	v-akt murine thymoma viral oncogene homolog 1
AKT1S1	AKT1 substrate 1 (proline-rich)
AKT1S1	AKT1 substrate 1 (proline-rich)
AKT2	v-akt murine thymoma viral oncogene homolog 2
AKT2	v-akt murine thymoma viral oncogene homolog 2
AKT2	v-akt murine thymoma viral oncogene homolog 2
AKT3	v-akt murine thymoma viral oncogene homolog 3 (protein kinase B, gamma)
AKT3	v-akt murine thymoma viral oncogene homolog 3 (protein kinase B, gamma)
AKTIP	AKT interacting protein
AKTIP	AKT interacting protein
ALAD	aminolevulinate dehydratase
ALAS1	aminolevulinate, delta-, synthase 1
ALAS2	aminolevulinate, delta-, synthase 2
ALB	albumin
ALCAM	activated leukocyte cell adhesion molecule
ALDH16A1	aldehyde dehydrogenase 16 family, member A1
ALDH18A1	aldehyde dehydrogenase 18 family, member A1
ALDH1A1	aldehyde dehydrogenase 1 family, member A1
ALDH1A1	aldehyde dehydrogenase 1 family, member A1
ALDH1A2	aldehyde dehydrogenase 1 family, member A2
ALDH1A3	aldehyde dehydrogenase 1 family, member A3
ALDH1B1	aldehyde dehydrogenase 1 family, member B1
ALDH1L1	aldehyde dehydrogenase 1 family, member L1
ALDH1L2	aldehyde dehydrogenase 1 family, member L2
ALDH2	aldehyde dehydrogenase 2 family (mitochondrial)
ALDH3A1	aldehyde dehydrogenase 3 family, member A1
ALDH3A1	aldehyde dehydrogenase 3 family, member A1
ALDH3A2	aldehyde dehydrogenase 3 family, member A2
ALDH3A2	aldehyde dehydrogenase 3 family, member A2
ALDH3B1	aldehyde dehydrogenase 3 family, member B1
ALDH3B1	aldehyde dehydrogenase 3 family, member B1
ALDH3B1	aldehyde dehydrogenase 3 family, member B1
ALDH3B2	aldehyde dehydrogenase 3 family, member B2
ALDH4A1	aldehyde dehydrogenase 4 family, member A1
ALDH4A1	aldehyde dehydrogenase 4 family, member A1
ALDH5A1	aldehyde dehydrogenase 5 family, member A1
ALDH6A1	aldehyde dehydrogenase 6 family, member A1
ALDH7A1	aldehyde dehydrogenase 7 family, member A1
ALDH7A1	aldehyde dehydrogenase 7 family, member A1
ALDH7A1	aldehyde dehydrogenase 7 family, member A1
ALDH8A1	aldehyde dehydrogenase 8 family, member A1
ALDH9A1	aldehyde dehydrogenase 9 family, member A1
ALDOA	aldolase A, fructose-bisphosphate
ALDOAP2	aldolase A, fructose-bisphosphate pseudogene 2
ALDOB	aldolase B, fructose-bisphosphate
ALDOB	aldolase B, fructose-bisphosphate
ALDOC	aldolase C, fructose-bisphosphate
ALG1	asparagine-linked glycosylation 1, beta-1,4-mannosyltransferase homolog (S. cerevisiae)
ALG1	asparagine-linked glycosylation 1, beta-1,4-mannosyltransferase homolog (S. cerevisiae)
ALG1	asparagine-linked glycosylation 1, beta-1,4-mannosyltransferase homolog (S. cerevisiae)
ALG1	asparagine-linked glycosylation 1, beta-1,4-mannosyltransferase homolog (S. cerevisiae)
ALG10	asparagine-linked glycosylation 10, alpha-1,2-glucosyltransferase homolog (S. pombe)
ALG10B	asparagine-linked glycosylation 10, alpha-1,2-glucosyltransferase homolog B (yeast)
ALG11	asparagine-linked glycosylation 11, alpha-1,2-mannosyltransferase homolog (yeast)
ALG12	asparagine-linked glycosylation 12, alpha-1,6-mannosyltransferase homolog (S. cerevisiae)
ALG13	asparagine-linked glycosylation 13 homolog (S. cerevisiae)
ALG13	asparagine-linked glycosylation 13 homolog (S. cerevisiae)
ALG14	asparagine-linked glycosylation 14 homolog (S. cerevisiae)
ALG1L	asparagine-linked glycosylation 1-like
ALG1L2	asparagine-linked glycosylation 1-like 2
ALG1L2	asparagine-linked glycosylation 1-like 2
ALG2	asparagine-linked glycosylation 2, alpha-1,3-mannosyltransferase homolog (S. cerevisiae)
ALG2	asparagine-linked glycosylation 2, alpha-1,3-mannosyltransferase homolog (S. cerevisiae)
ALG3	asparagine-linked glycosylation 3, alpha-1,3- mannosyltransferase homolog (S. cerevisiae)
ALG5	asparagine-linked glycosylation 5, dolichyl-phosphate beta-glucosyltransferase homolog (S. cerevisiae)
ALG6	asparagine-linked glycosylation 6, alpha-1,3-glucosyltransferase homolog (S. cerevisiae)
ALG8	asparagine-linked glycosylation 8, alpha-1,3-glucosyltransferase homolog (S. cerevisiae)
ALG9	asparagine-linked glycosylation 9, alpha-1,2-mannosyltransferase homolog (S. cerevisiae)
ALK	anaplastic lymphoma receptor tyrosine kinase
ALKBH1	alkB, alkylation repair homolog 1 (E. coli)
ALKBH2	alkB, alkylation repair homolog 2 (E. coli)
ALKBH3	alkB, alkylation repair homolog 3 (E. coli)
ALKBH3	alkB, alkylation repair homolog 3 (E. coli)
ALKBH4	alkB, alkylation repair homolog 4 (E. coli)
ALKBH5	alkB, alkylation repair homolog 5 (E. coli)
ALKBH5	alkB, alkylation repair homolog 5 (E. coli)
ALKBH6	alkB, alkylation repair homolog 6 (E. coli)
ALKBH7	alkB, alkylation repair homolog 7 (E. coli)
ALKBH8	alkB, alkylation repair homolog 8 (E. coli)
ALKBH8	alkB, alkylation repair homolog 8 (E. coli)
ALLC	allantoicase
ALMS1	Alstrom syndrome 1
ALMS1	Alstrom syndrome 1
ALMS1P	Alstrom syndrome 1 pseudogene
ALOX12	arachidonate 12-lipoxygenase
ALOX12B	arachidonate 12-lipoxygenase, 12R type
ALOX12P2	arachidonate 12-lipoxygenase pseudogene 2
ALOX15	arachidonate 15-lipoxygenase
ALOX15	arachidonate 15-lipoxygenase
ALOX15B	arachidonate 15-lipoxygenase, type B
ALOX5	arachidonate 5-lipoxygenase
ALOX5	arachidonate 5-lipoxygenase
ALOX5AP	arachidonate 5-lipoxygenase-activating protein
ALOXE3	arachidonate lipoxygenase 3
ALPI	alkaline phosphatase, intestinal
ALPK1	alpha-kinase 1
ALPK1	alpha-kinase 1
ALPK2	alpha-kinase 2
ALPK3	alpha-kinase 3
ALPL	alkaline phosphatase, liver/bone/kidney
ALPP	alkaline phosphatase, placental
ALPPL2	alkaline phosphatase, placental-like 2
ALS2	amyotrophic lateral sclerosis 2 (juvenile)
ALS2	amyotrophic lateral sclerosis 2 (juvenile)
ALS2	amyotrophic lateral sclerosis 2 (juvenile)
ALS2	amyotrophic lateral sclerosis 2 (juvenile)
ALS2	amyotrophic lateral sclerosis 2 (juvenile)
ALS2CL	ALS2 C-terminal like
ALS2CR11	amyotrophic lateral sclerosis 2 (juvenile) chromosome region, candidate 11
ALS2CR12	amyotrophic lateral sclerosis 2 (juvenile) chromosome region, candidate 12
ALS2CR8	amyotrophic lateral sclerosis 2 (juvenile) chromosome region, candidate 8
ALX1	ALX homeobox 1
ALX3	ALX homeobox 3
ALX4	ALX homeobox 4
ALX4	ALX homeobox 4
AMAC1	acyl-malonyl condensing enzyme 1
AMAC1L2	acyl-malonyl condensing enzyme 1-like 2
AMACR	alpha-methylacyl-CoA racemase
AMACR	alpha-methylacyl-CoA racemase
AMBN	ameloblastin (enamel matrix protein)
AMBP	alpha-1-microglobulin/bikunin precursor
AMBRA1	autophagy/beclin-1 regulator 1
AMBRA1	autophagy/beclin-1 regulator 1
AMD1	adenosylmethionine decarboxylase 1
AMD1	adenosylmethionine decarboxylase 1
AMDHD1	amidohydrolase domain containing 1
AMDHD2	amidohydrolase domain containing 2
AMELX	amelogenin, X-linked
AMELY	amelogenin, Y-linked
AMFR	autocrine motility factor receptor
AMFR	autocrine motility factor receptor
AMH	anti-Mullerian hormone
AMHR2	anti-Mullerian hormone receptor, type II
AMICA1	adhesion molecule, interacts with CXADR antigen 1
AMICA1	adhesion molecule, interacts with CXADR antigen 1
AMIGO1	adhesion molecule with Ig-like domain 1
AMIGO2	adhesion molecule with Ig-like domain 2
AMIGO3	adhesion molecule with Ig-like domain 3
AMIGO3	adhesion molecule with Ig-like domain 3
AMMECR1	Alport syndrome, mental retardation, midface hypoplasia and elliptocytosis chromosomal region gene 1
AMMECR1	Alport syndrome, mental retardation, midface hypoplasia and elliptocytosis chromosomal region gene 1
AMMECR1L	AMME chromosomal region gene 1-like
AMN	amnionless homolog (mouse)
AMN1	antagonist of mitotic exit network 1 homolog (S. cerevisiae)
AMOT	angiomotin
AMOT	angiomotin
AMOT	angiomotin
AMOTL1	angiomotin like 1
AMOTL1	angiomotin like 1
AMOTL2	angiomotin like 2
AMPD1	adenosine monophosphate deaminase 1
AMPD1	adenosine monophosphate deaminase 1
AMPD2	adenosine monophosphate deaminase 2
AMPD3	adenosine monophosphate deaminase 3
AMPD3	adenosine monophosphate deaminase 3
AMPH	amphiphysin
AMT	aminomethyltransferase
AMT	aminomethyltransferase
AMTN	amelotin
AMY1C	amylase, alpha 1C (salivary)
AMY1C	amylase, alpha 1C (salivary)
AMZ1	archaelysin family metallopeptidase 1
AMZ1	archaelysin family metallopeptidase 1
AMZ2	archaelysin family metallopeptidase 2
AMZ2	archaelysin family metallopeptidase 2
AMZ2P1	archaelysin family metallopeptidase 2 pseudogene 1
AMZ2P1	archaelysin family metallopeptidase 2 pseudogene 1
ANAPC1	anaphase promoting complex subunit 1
ANAPC1	anaphase promoting complex subunit 1
ANAPC1	anaphase promoting complex subunit 1
ANAPC1	anaphase promoting complex subunit 1
ANAPC1	anaphase promoting complex subunit 1
ANAPC10	anaphase promoting complex subunit 10
ANAPC11	anaphase promoting complex subunit 11
ANAPC13	anaphase promoting complex subunit 13
ANAPC16	anaphase promoting complex subunit 16
ANAPC2	anaphase promoting complex subunit 2
ANAPC4	anaphase promoting complex subunit 4
ANAPC5	anaphase promoting complex subunit 5
ANAPC7	anaphase promoting complex subunit 7
ANG	angiogenin, ribonuclease, RNase A family, 5
ANGEL1	angel homolog 1 (Drosophila)
ANGEL2	angel homolog 2 (Drosophila)
ANGEL2	angel homolog 2 (Drosophila)
ANGPT1	angiopoietin 1
ANGPT2	angiopoietin 2
ANGPT4	angiopoietin 4
ANGPTL1	angiopoietin-like 1
ANGPTL1	angiopoietin-like 1
ANGPTL2	angiopoietin-like 2
ANGPTL3	angiopoietin-like 3
ANGPTL4	angiopoietin-like 4
ANGPTL5	angiopoietin-like 5
ANGPTL6	angiopoietin-like 6
ANGPTL7	angiopoietin-like 7
ANK1	ankyrin 1, erythrocytic
ANK1	ankyrin 1, erythrocytic
ANK2	ankyrin 2, neuronal
ANK2	ankyrin 2, neuronal
ANK3	ankyrin 3, node of Ranvier (ankyrin G)
ANK3	ankyrin 3, node of Ranvier (ankyrin G)
ANK3	ankyrin 3, node of Ranvier (ankyrin G)
ANK3	ankyrin 3, node of Ranvier (ankyrin G)
ANK3	ankyrin 3, node of Ranvier (ankyrin G)
ANKAR	ankyrin and armadillo repeat containing
ANKDD1A	ankyrin repeat and death domain containing 1A
ANKDD1A	ankyrin repeat and death domain containing 1A
ANKDD1A	ankyrin repeat and death domain containing 1A
ANKDD1B	ankyrin repeat and death domain containing 1B
ANKFN1	ankyrin-repeat and fibronectin type III domain containing 1
ANKFY1	ankyrin repeat and FYVE domain containing 1
ANKFY1	ankyrin repeat and FYVE domain containing 1
ANKH	ankylosis, progressive homolog (mouse)
ANKH	ankylosis, progressive homolog (mouse)
ANKHD1	ankyrin repeat and KH domain containing 1
ANKHD1-EIF4EBP3	ANKHD1-EIF4EBP3 readthrough
ANKIB1	ankyrin repeat and IBR domain containing 1
ANKK1	ankyrin repeat and kinase domain containing 1
ANKLE1	ankyrin repeat and LEM domain containing 1
ANKLE2	ankyrin repeat and LEM domain containing 2
ANKLE2	ankyrin repeat and LEM domain containing 2
ANKMY1	ankyrin repeat and MYND domain containing 1
ANKMY1	ankyrin repeat and MYND domain containing 1
ANKMY2	ankyrin repeat and MYND domain containing 2
ANKRA2	ankyrin repeat, family A (RFXANK-like), 2
ANKRD1	ankyrin repeat domain 1 (cardiac muscle)
ANKRD10	ankyrin repeat domain 10
ANKRD10	ankyrin repeat domain 10
ANKRD11	ankyrin repeat domain 11
ANKRD11	ankyrin repeat domain 11
ANKRD11	ankyrin repeat domain 11
ANKRD11	ankyrin repeat domain 11
ANKRD12	ankyrin repeat domain 12
ANKRD12	ankyrin repeat domain 12
ANKRD12	ankyrin repeat domain 12
ANKRD13A	ankyrin repeat domain 13A
ANKRD13A	ankyrin repeat domain 13A
ANKRD13B	ankyrin repeat domain 13B
ANKRD13B	ankyrin repeat domain 13B
ANKRD13C	ankyrin repeat domain 13C
ANKRD13C	ankyrin repeat domain 13C
ANKRD13D	ankyrin repeat domain 13 family, member D
ANKRD16	ankyrin repeat domain 16
ANKRD17	ankyrin repeat domain 17
ANKRD17	ankyrin repeat domain 17
ANKRD18A	ankyrin repeat domain 18A
ANKRD18A	ankyrin repeat domain 18A
ANKRD19P	ankyrin repeat domain 19, pseudogene
ANKRD19P	ankyrin repeat domain 19, pseudogene
ANKRD2	ankyrin repeat domain 2 (stretch responsive muscle)
ANKRD20A1	ankyrin repeat domain 20 family, member A1
ANKRD20A2	ankyrin repeat domain 20 family, member A2
ANKRD20A2	ankyrin repeat domain 20 family, member A2
ANKRD20A2	ankyrin repeat domain 20 family, member A2
ANKRD20A2	ankyrin repeat domain 20 family, member A2
ANKRD20A5P	ankyrin repeat domain 20 family, member A5, pseudogene
ANKRD20A5P	ankyrin repeat domain 20 family, member A5, pseudogene
ANKRD20A5P	ankyrin repeat domain 20 family, member A5, pseudogene
ANKRD20A8P	ankyrin repeat domain 20 family, member A8, pseudogene
ANKRD20A9P	ankyrin repeat domain 20 family, member A9, pseudogene
ANKRD20A9P	ankyrin repeat domain 20 family, member A9, pseudogene
ANKRD22	ankyrin repeat domain 22
ANKRD23	ankyrin repeat domain 23
ANKRD23	ankyrin repeat domain 23
ANKRD24	ankyrin repeat domain 24
ANKRD26	ankyrin repeat domain 26
ANKRD26	ankyrin repeat domain 26
ANKRD26P1	ankyrin repeat domain 26 pseudogene 1
ANKRD26P1	ankyrin repeat domain 26 pseudogene 1
ANKRD26P3	ankyrin repeat domain 26 pseudogene 3
ANKRD27	ankyrin repeat domain 27 (VPS9 domain)
ANKRD27	ankyrin repeat domain 27 (VPS9 domain)
ANKRD28	ankyrin repeat domain 28
ANKRD29	ankyrin repeat domain 29
ANKRD30A	ankyrin repeat domain 30A
ANKRD30A	ankyrin repeat domain 30A
ANKRD30B	ankyrin repeat domain 30B
ANKRD30B	ankyrin repeat domain 30B
ANKRD30B	ankyrin repeat domain 30B
ANKRD30BL	ankyrin repeat domain 30B-like
ANKRD30BP2	ankyrin repeat domain 30B pseudogene 2
ANKRD30BP2	ankyrin repeat domain 30B pseudogene 2
ANKRD30BP2	ankyrin repeat domain 30B pseudogene 2
ANKRD31	ankyrin repeat domain 31
ANKRD31	ankyrin repeat domain 31
ANKRD32	ankyrin repeat domain 32
ANKRD32	ankyrin repeat domain 32
ANKRD33	ankyrin repeat domain 33
ANKRD33B	ankyrin repeat domain 33B
ANKRD34A	ankyrin repeat domain 34A
ANKRD34B	ankyrin repeat domain 34B
ANKRD34C	ankyrin repeat domain 34C
ANKRD35	ankyrin repeat domain 35
ANKRD36	ankyrin repeat domain 36
ANKRD36	ankyrin repeat domain 36
ANKRD36	ankyrin repeat domain 36
ANKRD36B	ankyrin repeat domain 36B
ANKRD36B	ankyrin repeat domain 36B
ANKRD36BP1	ankyrin repeat domain 36B pseudogene 1
ANKRD36BP2	ankyrin repeat domain 36B pseudogene 2
ANKRD37	ankyrin repeat domain 37
ANKRD39	ankyrin repeat domain 39
ANKRD40	ankyrin repeat domain 40
ANKRD42	ankyrin repeat domain 42
ANKRD42	ankyrin repeat domain 42
ANKRD42	ankyrin repeat domain 42
ANKRD43	ankyrin repeat domain 43
ANKRD43	ankyrin repeat domain 43
ANKRD44	ankyrin repeat domain 44
ANKRD44	ankyrin repeat domain 44
ANKRD45	ankyrin repeat domain 45
ANKRD46	ankyrin repeat domain 46
ANKRD46	ankyrin repeat domain 46
ANKRD49	ankyrin repeat domain 49
ANKRD5	ankyrin repeat domain 5
ANKRD5	ankyrin repeat domain 5
ANKRD50	ankyrin repeat domain 50
ANKRD52	ankyrin repeat domain 52
ANKRD53	ankyrin repeat domain 53
ANKRD54	ankyrin repeat domain 54
ANKRD54	ankyrin repeat domain 54
ANKRD55	ankyrin repeat domain 55
ANKRD56	ankyrin repeat domain 56
ANKRD57	ankyrin repeat domain 57
ANKRD58	ankyrin repeat domain 58
ANKRD6	ankyrin repeat domain 6
ANKRD60	ankyrin repeat domain 60
ANKRD62	ankyrin repeat domain 62
ANKRD62	ankyrin repeat domain 62
ANKRD62P1-PARP4P3	ANKRD62P1-PARP4P3 readthrough (non-protein coding)
ANKRD63	ankyrin repeat domain 63
ANKRD7	ankyrin repeat domain 7
ANKRD9	ankyrin repeat domain 9
ANKS1A	ankyrin repeat and sterile alpha motif domain containing 1A
ANKS1A	ankyrin repeat and sterile alpha motif domain containing 1A
ANKS1B	ankyrin repeat and sterile alpha motif domain containing 1B
ANKS1B	ankyrin repeat and sterile alpha motif domain containing 1B
ANKS1B	ankyrin repeat and sterile alpha motif domain containing 1B
ANKS3	ankyrin repeat and sterile alpha motif domain containing 3
ANKS4B	ankyrin repeat and sterile alpha motif domain containing 4B
ANKS6	ankyrin repeat and sterile alpha motif domain containing 6
ANKUB1	ankyrin repeat and ubiquitin domain containing 1
ANKZF1	ankyrin repeat and zinc finger domain containing 1
ANLN	anillin, actin binding protein
ANO1	anoctamin 1, calcium activated chloride channel
ANO1	anoctamin 1, calcium activated chloride channel
ANO10	anoctamin 10
ANO10	anoctamin 10
ANO2	anoctamin 2
ANO3	anoctamin 3
ANO4	anoctamin 4
ANO5	anoctamin 5
ANO6	anoctamin 6
ANO6	anoctamin 6
ANO7	anoctamin 7
ANO7	anoctamin 7
ANO7	anoctamin 7
ANO8	anoctamin 8
ANO9	anoctamin 9
ANP32A	acidic (leucine-rich) nuclear phosphoprotein 32 family, member A
ANP32A	acidic (leucine-rich) nuclear phosphoprotein 32 family, member A
ANP32A	acidic (leucine-rich) nuclear phosphoprotein 32 family, member A
ANP32B	acidic (leucine-rich) nuclear phosphoprotein 32 family, member B
ANP32BP1	acidic (leucine-rich) nuclear phosphoprotein 32 family, member B pseudogene 1
ANP32C	acidic (leucine-rich) nuclear phosphoprotein 32 family, member C
ANP32D	acidic (leucine-rich) nuclear phosphoprotein 32 family, member D
ANP32E	acidic (leucine-rich) nuclear phosphoprotein 32 family, member E
ANP32E	acidic (leucine-rich) nuclear phosphoprotein 32 family, member E
ANP32E	acidic (leucine-rich) nuclear phosphoprotein 32 family, member E
ANPEP	alanyl (membrane) aminopeptidase
ANTXR1	anthrax toxin receptor 1
ANTXR1	anthrax toxin receptor 1
ANTXR2	anthrax toxin receptor 2
ANTXR2	anthrax toxin receptor 2
ANTXR2	anthrax toxin receptor 2
ANTXRL	anthrax toxin receptor-like
ANTXRL	anthrax toxin receptor-like
ANUBL1	AN1, ubiquitin-like, homolog (Xenopus laevis)
ANUBL1	AN1, ubiquitin-like, homolog (Xenopus laevis)
ANXA1	annexin A1
ANXA10	annexin A10
ANXA11	annexin A11
ANXA11	annexin A11
ANXA11	annexin A11
ANXA13	annexin A13
ANXA2	annexin A2
ANXA2	annexin A2
ANXA2P1	annexin A2 pseudogene 1
ANXA2P3	annexin A2 pseudogene 3
ANXA3	annexin A3
ANXA4	annexin A4
ANXA5	annexin A5
ANXA6	annexin A6
ANXA7	annexin A7
ANXA7	annexin A7
ANXA8L2	annexin A8-like 2
ANXA9	annexin A9
AOAH	acyloxyacyl hydrolase (neutrophil)
AOC2	amine oxidase, copper containing 2 (retina-specific)
AOC3	amine oxidase, copper containing 3 (vascular adhesion protein 1)
AOC4	AOC3 pseudogene
AOX1	aldehyde oxidase 1
AOX1	aldehyde oxidase 1
AOX2P	aldehyde oxidase 2 pseudogene
AP1AR	adaptor-related protein complex 1 associated regulatory protein
AP1B1	adaptor-related protein complex 1, beta 1 subunit
AP1B1	adaptor-related protein complex 1, beta 1 subunit
AP1G1	adaptor-related protein complex 1, gamma 1 subunit
AP1G2	adaptor-related protein complex 1, gamma 2 subunit
AP1M1	adaptor-related protein complex 1, mu 1 subunit
AP1M2	adaptor-related protein complex 1, mu 2 subunit
AP1S1	adaptor-related protein complex 1, sigma 1 subunit
AP1S2	adaptor-related protein complex 1, sigma 2 subunit
AP1S2	adaptor-related protein complex 1, sigma 2 subunit
AP1S2	adaptor-related protein complex 1, sigma 2 subunit
AP1S2	adaptor-related protein complex 1, sigma 2 subunit
AP1S3	adaptor-related protein complex 1, sigma 3 subunit
AP1S3	adaptor-related protein complex 1, sigma 3 subunit
AP1S3	adaptor-related protein complex 1, sigma 3 subunit
AP1S3	adaptor-related protein complex 1, sigma 3 subunit
AP1S3	adaptor-related protein complex 1, sigma 3 subunit
AP2A1	adaptor-related protein complex 2, alpha 1 subunit
AP2A2	adaptor-related protein complex 2, alpha 2 subunit
AP2A2	adaptor-related protein complex 2, alpha 2 subunit
AP2B1	adaptor-related protein complex 2, beta 1 subunit
AP2M1	adaptor-related protein complex 2, mu 1 subunit
AP2S1	adaptor-related protein complex 2, sigma 1 subunit
AP3B1	adaptor-related protein complex 3, beta 1 subunit
AP3B2	adaptor-related protein complex 3, beta 2 subunit
AP3D1	adaptor-related protein complex 3, delta 1 subunit
AP3M1	adaptor-related protein complex 3, mu 1 subunit
AP3M2	adaptor-related protein complex 3, mu 2 subunit
AP3S1	adaptor-related protein complex 3, sigma 1 subunit
AP3S1	adaptor-related protein complex 3, sigma 1 subunit
AP3S1	adaptor-related protein complex 3, sigma 1 subunit
AP3S2	adaptor-related protein complex 3, sigma 2 subunit
AP4B1	adaptor-related protein complex 4, beta 1 subunit
AP4B1	adaptor-related protein complex 4, beta 1 subunit
AP4E1	adaptor-related protein complex 4, epsilon 1 subunit
AP4M1	adaptor-related protein complex 4, mu 1 subunit
AP4M1	adaptor-related protein complex 4, mu 1 subunit
AP4S1	adaptor-related protein complex 4, sigma 1 subunit
AP4S1	adaptor-related protein complex 4, sigma 1 subunit
APAF1	apoptotic peptidase activating factor 1
APBA1	amyloid beta (A4) precursor protein-binding, family A, member 1
APBA1	amyloid beta (A4) precursor protein-binding, family A, member 1
APBA2	amyloid beta (A4) precursor protein-binding, family A, member 2
APBA2	amyloid beta (A4) precursor protein-binding, family A, member 2
APBA3	amyloid beta (A4) precursor protein-binding, family A, member 3
APBB1	amyloid beta (A4) precursor protein-binding, family B, member 1 (Fe65)
APBB1IP	amyloid beta (A4) precursor protein-binding, family B, member 1 interacting protein
APBB1IP	amyloid beta (A4) precursor protein-binding, family B, member 1 interacting protein
APBB2	amyloid beta (A4) precursor protein-binding, family B, member 2
APBB2	amyloid beta (A4) precursor protein-binding, family B, member 2
APBB3	amyloid beta (A4) precursor protein-binding, family B, member 3
APBB3	amyloid beta (A4) precursor protein-binding, family B, member 3
APC	adenomatous polyposis coli
APC	adenomatous polyposis coli
APC2	adenomatosis polyposis coli 2
APCDD1	adenomatosis polyposis coli down-regulated 1
APCDD1L	adenomatosis polyposis coli down-regulated 1-like
APCS	amyloid P component, serum
APEH	N-acylaminoacyl-peptide hydrolase
APEX1	APEX nuclease (multifunctional DNA repair enzyme) 1
APEX2	APEX nuclease (apurinic/apyrimidinic endonuclease) 2
APH1A	anterior pharynx defective 1 homolog A (C. elegans)
APH1A	anterior pharynx defective 1 homolog A (C. elegans)
APH1B	anterior pharynx defective 1 homolog B (C. elegans)
API5	apoptosis inhibitor 5
API5	apoptosis inhibitor 5
APIP	APAF1 interacting protein
APITD1	apoptosis-inducing, TAF9-like domain 1
APLF	aprataxin and PNKP like factor
APLN	apelin
APLNR	apelin receptor
APLP1	amyloid beta (A4) precursor-like protein 1
APLP2	amyloid beta (A4) precursor-like protein 2
APOA1	apolipoprotein A-I
APOA1	apolipoprotein A-I
APOA1BP	apolipoprotein A-I binding protein
APOA1BP	apolipoprotein A-I binding protein
APOA2	apolipoprotein A-II
APOA4	apolipoprotein A-IV
APOA5	apolipoprotein A-V
APOB	apolipoprotein B (including Ag(x) antigen)
APOB	apolipoprotein B (including Ag(x) antigen)
APOBEC1	apolipoprotein B mRNA editing enzyme, catalytic polypeptide 1
APOBEC2	apolipoprotein B mRNA editing enzyme, catalytic polypeptide-like 2
APOBEC3A	apolipoprotein B mRNA editing enzyme, catalytic polypeptide-like 3A
APOBEC3B	apolipoprotein B mRNA editing enzyme, catalytic polypeptide-like 3B
APOBEC3C	apolipoprotein B mRNA editing enzyme, catalytic polypeptide-like 3C
APOBEC3D	apolipoprotein B mRNA editing enzyme, catalytic polypeptide-like 3D
APOBEC3F	apolipoprotein B mRNA editing enzyme, catalytic polypeptide-like 3F
APOBEC3F	apolipoprotein B mRNA editing enzyme, catalytic polypeptide-like 3F
APOBEC3G	apolipoprotein B mRNA editing enzyme, catalytic polypeptide-like 3G
APOBEC3H	apolipoprotein B mRNA editing enzyme, catalytic polypeptide-like 3H
APOBEC4	apolipoprotein B mRNA editing enzyme, catalytic polypeptide-like 4 (putative)
APOBR	apolipoprotein B receptor
APOC1	apolipoprotein C-I
APOC2	apolipoprotein C-II
APOC3	apolipoprotein C-III
APOC4	apolipoprotein C-IV
APOD	apolipoprotein D
APOE	apolipoprotein E
APOF	apolipoprotein F
APOH	apolipoprotein H (beta-2-glycoprotein I)
APOL1	apolipoprotein L, 1
APOL2	apolipoprotein L, 2
APOL3	apolipoprotein L, 3
APOL4	apolipoprotein L, 4
APOL4	apolipoprotein L, 4
APOL4	apolipoprotein L, 4
APOL5	apolipoprotein L, 5
APOL6	apolipoprotein L, 6
APOL6	apolipoprotein L, 6
APOL6	apolipoprotein L, 6
APOLD1	apolipoprotein L domain containing 1
APOLD1	apolipoprotein L domain containing 1
APOM	apolipoprotein M
APOM	apolipoprotein M
APOO	apolipoprotein O
APOOL	apolipoprotein O-like
APP	amyloid beta (A4) precursor protein
APP	amyloid beta (A4) precursor protein
APPBP2	amyloid beta precursor protein (cytoplasmic tail) binding protein 2
APPL1	adaptor protein, phosphotyrosine interaction, PH domain and leucine zipper containing 1
APPL2	adaptor protein, phosphotyrosine interaction, PH domain and leucine zipper containing 2
APRT	adenine phosphoribosyltransferase
APTX	aprataxin
APTX	aprataxin
APTX	aprataxin
AQP1	aquaporin 1 (Colton blood group)
AQP1	aquaporin 1 (Colton blood group)
AQP10	aquaporin 10
AQP11	aquaporin 11
AQP12A	aquaporin 12A
AQP2	aquaporin 2 (collecting duct)
AQP3	aquaporin 3 (Gill blood group)
AQP3	aquaporin 3 (Gill blood group)
AQP4	aquaporin 4
AQP4	aquaporin 4
AQP5	aquaporin 5
AQP6	aquaporin 6, kidney specific
AQP6	aquaporin 6, kidney specific
AQP7	aquaporin 7
AQP7P1	aquaporin 7 pseudogene 1
AQP7P1	aquaporin 7 pseudogene 1
AQP7P1	aquaporin 7 pseudogene 1
AQP7P3	aquaporin 7 pseudogene 3
AQP8	aquaporin 8
AQP9	aquaporin 9
AQPEP	laeverin
AQPEP	laeverin
AQR	aquarius homolog (mouse)
AQR	aquarius homolog (mouse)
AR	androgen receptor
ARAF	v-raf murine sarcoma 3611 viral oncogene homolog
ARAF	v-raf murine sarcoma 3611 viral oncogene homolog
ARAF2P	v-raf murine sarcoma 3611 viral oncogene homolog 2, pseudogene
ARAP1	ArfGAP with RhoGAP domain, ankyrin repeat and PH domain 1
ARAP1	ArfGAP with RhoGAP domain, ankyrin repeat and PH domain 1
ARAP2	ArfGAP with RhoGAP domain, ankyrin repeat and PH domain 2
ARAP3	ArfGAP with RhoGAP domain, ankyrin repeat and PH domain 3
ARC	activity-regulated cytoskeleton-associated protein
ARCN1	archain 1
ARCN1	archain 1
AREG	amphiregulin
AREG	amphiregulin
ARF1	ADP-ribosylation factor 1
ARF3	ADP-ribosylation factor 3
ARF3	ADP-ribosylation factor 3
ARF4	ADP-ribosylation factor 4
ARF5	ADP-ribosylation factor 5
ARF6	ADP-ribosylation factor 6
ARFGAP1	ADP-ribosylation factor GTPase activating protein 1
ARFGAP2	ADP-ribosylation factor GTPase activating protein 2
ARFGAP3	ADP-ribosylation factor GTPase activating protein 3
ARFGEF1	ADP-ribosylation factor guanine nucleotide-exchange factor 1(brefeldin A-inhibited)
ARFGEF1	ADP-ribosylation factor guanine nucleotide-exchange factor 1(brefeldin A-inhibited)
ARFGEF2	ADP-ribosylation factor guanine nucleotide-exchange factor 2 (brefeldin A-inhibited)
ARFIP1	ADP-ribosylation factor interacting protein 1
ARFIP1	ADP-ribosylation factor interacting protein 1
ARFIP2	ADP-ribosylation factor interacting protein 2
ARFRP1	ADP-ribosylation factor related protein 1
ARFRP1	ADP-ribosylation factor related protein 1
ARFRP1	ADP-ribosylation factor related protein 1
ARFRP1	ADP-ribosylation factor related protein 1
ARG1	arginase, liver
ARG1	arginase, liver
ARG2	arginase, type II
ARGFX	arginine-fifty homeobox
ARGFXP2	arginine-fifty homeobox pseudogene 2
ARGLU1	arginine and glutamate rich 1
ARGLU1	arginine and glutamate rich 1
ARHGAP1	Rho GTPase activating protein 1
ARHGAP10	Rho GTPase activating protein 10
ARHGAP11A	Rho GTPase activating protein 11A
ARHGAP11A	Rho GTPase activating protein 11A
ARHGAP11B	Rho GTPase activating protein 11B
ARHGAP12	Rho GTPase activating protein 12
ARHGAP15	Rho GTPase activating protein 15
ARHGAP17	Rho GTPase activating protein 17
ARHGAP17	Rho GTPase activating protein 17
ARHGAP18	Rho GTPase activating protein 18
ARHGAP19	Rho GTPase activating protein 19
ARHGAP19	Rho GTPase activating protein 19
ARHGAP19	Rho GTPase activating protein 19
ARHGAP20	Rho GTPase activating protein 20
ARHGAP21	Rho GTPase activating protein 21
ARHGAP21	Rho GTPase activating protein 21
ARHGAP21	Rho GTPase activating protein 21
ARHGAP22	Rho GTPase activating protein 22
ARHGAP23	Rho GTPase activating protein 23
ARHGAP23	Rho GTPase activating protein 23
ARHGAP23	Rho GTPase activating protein 23
ARHGAP24	Rho GTPase activating protein 24
ARHGAP24	Rho GTPase activating protein 24
ARHGAP25	Rho GTPase activating protein 25
ARHGAP26	Rho GTPase activating protein 26
ARHGAP26	Rho GTPase activating protein 26
ARHGAP27	Rho GTPase activating protein 27
ARHGAP27	Rho GTPase activating protein 27
ARHGAP28	Rho GTPase activating protein 28
ARHGAP28	Rho GTPase activating protein 28
ARHGAP29	Rho GTPase activating protein 29
ARHGAP29	Rho GTPase activating protein 29
ARHGAP30	Rho GTPase activating protein 30
ARHGAP30	Rho GTPase activating protein 30
ARHGAP31	Rho GTPase activating protein 31
ARHGAP32	Rho GTPase activating protein 32
ARHGAP32	Rho GTPase activating protein 32
ARHGAP33	Rho GTPase activating protein 33
ARHGAP33	Rho GTPase activating protein 33
ARHGAP33	Rho GTPase activating protein 33
ARHGAP35	Rho GTPase activating protein 35
ARHGAP35	Rho GTPase activating protein 35
ARHGAP36	Rho GTPase activating protein 36
ARHGAP39	Rho GTPase activating protein 39
ARHGAP4	Rho GTPase activating protein 4
ARHGAP4	Rho GTPase activating protein 4
ARHGAP40	Rho GTPase activating protein 40
ARHGAP40	Rho GTPase activating protein 40
ARHGAP42	Rho GTPase activating protein 42
ARHGAP42	Rho GTPase activating protein 42
ARHGAP42	Rho GTPase activating protein 42
ARHGAP44	Rho GTPase activating protein 44
ARHGAP44	Rho GTPase activating protein 44
ARHGAP5	Rho GTPase activating protein 5
ARHGAP5	Rho GTPase activating protein 5
ARHGAP5	Rho GTPase activating protein 5
ARHGAP5	Rho GTPase activating protein 5
ARHGAP6	Rho GTPase activating protein 6
ARHGAP6	Rho GTPase activating protein 6
ARHGAP8	Rho GTPase activating protein 8
ARHGAP9	Rho GTPase activating protein 9
ARHGDIA	Rho GDP dissociation inhibitor (GDI) alpha
ARHGDIB	Rho GDP dissociation inhibitor (GDI) beta
ARHGDIG	Rho GDP dissociation inhibitor (GDI) gamma
ARHGEF1	Rho guanine nucleotide exchange factor (GEF) 1
ARHGEF1	Rho guanine nucleotide exchange factor (GEF) 1
ARHGEF10	Rho guanine nucleotide exchange factor (GEF) 10
ARHGEF10	Rho guanine nucleotide exchange factor (GEF) 10
ARHGEF10	Rho guanine nucleotide exchange factor (GEF) 10
ARHGEF10	Rho guanine nucleotide exchange factor (GEF) 10
ARHGEF10L	Rho guanine nucleotide exchange factor (GEF) 10-like
ARHGEF10L	Rho guanine nucleotide exchange factor (GEF) 10-like
ARHGEF11	Rho guanine nucleotide exchange factor (GEF) 11
ARHGEF12	Rho guanine nucleotide exchange factor (GEF) 12
ARHGEF15	Rho guanine nucleotide exchange factor (GEF) 15
ARHGEF16	Rho guanine nucleotide exchange factor (GEF) 16
ARHGEF17	Rho guanine nucleotide exchange factor (GEF) 17
ARHGEF18	Rho/Rac guanine nucleotide exchange factor (GEF) 18
ARHGEF18	Rho/Rac guanine nucleotide exchange factor (GEF) 18
ARHGEF19	Rho guanine nucleotide exchange factor (GEF) 19
ARHGEF19	Rho guanine nucleotide exchange factor (GEF) 19
ARHGEF2	Rho/Rac guanine nucleotide exchange factor (GEF) 2
ARHGEF2	Rho/Rac guanine nucleotide exchange factor (GEF) 2
ARHGEF25	Rho guanine nucleotide exchange factor (GEF) 25
ARHGEF25	Rho guanine nucleotide exchange factor (GEF) 25
ARHGEF26	Rho guanine nucleotide exchange factor (GEF) 26
ARHGEF26	Rho guanine nucleotide exchange factor (GEF) 26
ARHGEF3	Rho guanine nucleotide exchange factor (GEF) 3
ARHGEF33	Rho guanine nucleotide exchange factor (GEF) 33
ARHGEF35	Rho guanine nucleotide exchange factor (GEF) 35
ARHGEF37	Rho guanine nucleotide exchange factor (GEF) 37
ARHGEF38	Rho guanine nucleotide exchange factor (GEF) 38
ARHGEF38	Rho guanine nucleotide exchange factor (GEF) 38
ARHGEF4	Rho guanine nucleotide exchange factor (GEF) 4
ARHGEF4	Rho guanine nucleotide exchange factor (GEF) 4
ARHGEF4	Rho guanine nucleotide exchange factor (GEF) 4
ARHGEF40	Rho guanine nucleotide exchange factor (GEF) 40
ARHGEF5	Rho guanine nucleotide exchange factor (GEF) 5
ARHGEF6	Rac/Cdc42 guanine nucleotide exchange factor (GEF) 6
ARHGEF7	Rho guanine nucleotide exchange factor (GEF) 7
ARHGEF7	Rho guanine nucleotide exchange factor (GEF) 7
ARHGEF7	Rho guanine nucleotide exchange factor (GEF) 7
ARHGEF9	Cdc42 guanine nucleotide exchange factor (GEF) 9
ARHGEF9	Cdc42 guanine nucleotide exchange factor (GEF) 9
ARID1A	AT rich interactive domain 1A (SWI-like)
ARID1B	AT rich interactive domain 1B (SWI1-like)
ARID1B	AT rich interactive domain 1B (SWI1-like)
ARID1B	AT rich interactive domain 1B (SWI1-like)
ARID1B	AT rich interactive domain 1B (SWI1-like)
ARID2	AT rich interactive domain 2 (ARID, RFX-like)
ARID3A	AT rich interactive domain 3A (BRIGHT-like)
ARID3B	AT rich interactive domain 3B (BRIGHT-like)
ARID3C	AT rich interactive domain 3C (BRIGHT-like)
ARID4A	AT rich interactive domain 4A (RBP1-like)
ARID4B	AT rich interactive domain 4B (RBP1-like)
ARID4B	AT rich interactive domain 4B (RBP1-like)
ARID5A	AT rich interactive domain 5A (MRF1-like)
ARID5A	AT rich interactive domain 5A (MRF1-like)
ARID5A	AT rich interactive domain 5A (MRF1-like)
ARID5B	AT rich interactive domain 5B (MRF1-like)
ARID5B	AT rich interactive domain 5B (MRF1-like)
ARIH1	ariadne homolog, ubiquitin-conjugating enzyme E2 binding protein, 1 (Drosophila)
ARIH1	ariadne homolog, ubiquitin-conjugating enzyme E2 binding protein, 1 (Drosophila)
ARIH2	ariadne homolog 2 (Drosophila)
ARIH2	ariadne homolog 2 (Drosophila)
ARL1	ADP-ribosylation factor-like 1
ARL10	ADP-ribosylation factor-like 10
ARL11	ADP-ribosylation factor-like 11
ARL13A	ADP-ribosylation factor-like 13A
ARL13A	ADP-ribosylation factor-like 13A
ARL13B	ADP-ribosylation factor-like 13B
ARL14	ADP-ribosylation factor-like 14
ARL15	ADP-ribosylation factor-like 15
ARL16	ADP-ribosylation factor-like 16
ARL17A	ADP-ribosylation factor-like 17A
ARL17B	ADP-ribosylation factor-like 17B
ARL17B	ADP-ribosylation factor-like 17B
ARL2	ADP-ribosylation factor-like 2
ARL2BP	ADP-ribosylation factor-like 2 binding protein
ARL3	ADP-ribosylation factor-like 3
ARL4A	ADP-ribosylation factor-like 4A
ARL4A	ADP-ribosylation factor-like 4A
ARL4C	ADP-ribosylation factor-like 4C
ARL4D	ADP-ribosylation factor-like 4D
ARL5A	ADP-ribosylation factor-like 5A
ARL5B	ADP-ribosylation factor-like 5B
ARL5C	ADP-ribosylation factor-like 5C
ARL6	ADP-ribosylation factor-like 6
ARL6IP1	ADP-ribosylation factor-like 6 interacting protein 1
ARL6IP4	ADP-ribosylation-like factor 6 interacting protein 4
ARL6IP4	ADP-ribosylation-like factor 6 interacting protein 4
ARL6IP5	ADP-ribosylation-like factor 6 interacting protein 5
ARL6IP6	ADP-ribosylation-like factor 6 interacting protein 6
ARL8A	ADP-ribosylation factor-like 8A
ARL8B	ADP-ribosylation factor-like 8B
ARL8B	ADP-ribosylation factor-like 8B
ARL9	ADP-ribosylation factor-like 9
ARMC1	armadillo repeat containing 1
ARMC10	armadillo repeat containing 10
ARMC10	armadillo repeat containing 10
ARMC10	armadillo repeat containing 10
ARMC2	armadillo repeat containing 2
ARMC3	armadillo repeat containing 3
ARMC3	armadillo repeat containing 3
ARMC3	armadillo repeat containing 3
ARMC4	armadillo repeat containing 4
ARMC4	armadillo repeat containing 4
ARMC5	armadillo repeat containing 5
ARMC5	armadillo repeat containing 5
ARMC6	armadillo repeat containing 6
ARMC7	armadillo repeat containing 7
ARMC8	armadillo repeat containing 8
ARMC8	armadillo repeat containing 8
ARMC9	armadillo repeat containing 9
ARMC9	armadillo repeat containing 9
ARMCX1	armadillo repeat containing, X-linked 1
ARMCX2	armadillo repeat containing, X-linked 2
ARMCX3	armadillo repeat containing, X-linked 3
ARMCX4	armadillo repeat containing, X-linked 4
ARMCX5	armadillo repeat containing, X-linked 5
ARMCX6	armadillo repeat containing, X-linked 6
ARMCX6	armadillo repeat containing, X-linked 6
ARMS2	age-related maculopathy susceptibility 2
ARNT	aryl hydrocarbon receptor nuclear translocator
ARNT2	aryl-hydrocarbon receptor nuclear translocator 2
ARNT2	aryl-hydrocarbon receptor nuclear translocator 2
ARNTL	aryl hydrocarbon receptor nuclear translocator-like
ARNTL	aryl hydrocarbon receptor nuclear translocator-like
ARNTL2	aryl hydrocarbon receptor nuclear translocator-like 2
ARPC1A	actin related protein 2/3 complex, subunit 1A, 41kDa
ARPC1B	actin related protein 2/3 complex, subunit 1B, 41kDa
ARPC2	actin related protein 2/3 complex, subunit 2, 34kDa
ARPC3	actin related protein 2/3 complex, subunit 3, 21kDa
ARPC4	actin related protein 2/3 complex, subunit 4, 20kDa
ARPC4-TTLL3	ARPC4-TTLL3 readthrough
ARPC4-TTLL3	ARPC4-TTLL3 readthrough
ARPC5	actin related protein 2/3 complex, subunit 5, 16kDa
ARPC5	actin related protein 2/3 complex, subunit 5, 16kDa
ARPC5	actin related protein 2/3 complex, subunit 5, 16kDa
ARPC5L	actin related protein 2/3 complex, subunit 5-like
ARPM1	actin related protein M1
ARPP19	cAMP-regulated phosphoprotein, 19kDa
ARPP19	cAMP-regulated phosphoprotein, 19kDa
ARPP21	cAMP-regulated phosphoprotein, 21kDa
ARPP21	cAMP-regulated phosphoprotein, 21kDa
ARR3	arrestin 3, retinal (X-arrestin)
ARRB1	arrestin, beta 1
ARRB2	arrestin, beta 2
ARRDC1	arrestin domain containing 1
ARRDC2	arrestin domain containing 2
ARRDC3	arrestin domain containing 3
ARRDC4	arrestin domain containing 4
ARRDC5	arrestin domain containing 5
ARSA	arylsulfatase A
ARSB	arylsulfatase B
ARSD	arylsulfatase D
ARSD	arylsulfatase D
ARSD	arylsulfatase D
ARSE	arylsulfatase E (chondrodysplasia punctata 1)
ARSF	arylsulfatase F
ARSG	arylsulfatase G
ARSG	arylsulfatase G
ARSH	arylsulfatase family, member H
ARSI	arylsulfatase family, member I
ARSJ	arylsulfatase family, member J
ARSK	arylsulfatase family, member K
ARSK	arylsulfatase family, member K
ART1	ADP-ribosyltransferase 1
ART3	ADP-ribosyltransferase 3
ART4	ADP-ribosyltransferase 4 (Dombrock blood group)
ART5	ADP-ribosyltransferase 5
ART5	ADP-ribosyltransferase 5
ARTN	artemin
ARV1	ARV1 homolog (S. cerevisiae)
ARVCF	armadillo repeat gene deleted in velocardiofacial syndrome
ARVCF	armadillo repeat gene deleted in velocardiofacial syndrome
ARVP6125	hypothetical LOC442092
ARX	aristaless related homeobox
AS3MT	arsenic (+3 oxidation state) methyltransferase
AS3MT	arsenic (+3 oxidation state) methyltransferase
ASAH1	N-acylsphingosine amidohydrolase (acid ceramidase) 1
ASAH2	N-acylsphingosine amidohydrolase (non-lysosomal ceramidase) 2
ASAP1	ArfGAP with SH3 domain, ankyrin repeat and PH domain 1
ASAP1-IT1	ASAP1 intronic transcript 1 (non-protein coding)
ASAP2	ArfGAP with SH3 domain, ankyrin repeat and PH domain 2
ASAP3	ArfGAP with SH3 domain, ankyrin repeat and PH domain 3
ASAP3	ArfGAP with SH3 domain, ankyrin repeat and PH domain 3
ASB1	ankyrin repeat and SOCS box containing 1
ASB1	ankyrin repeat and SOCS box containing 1
ASB10	ankyrin repeat and SOCS box containing 10
ASB11	ankyrin repeat and SOCS box containing 11
ASB12	ankyrin repeat and SOCS box containing 12
ASB13	ankyrin repeat and SOCS box containing 13
ASB13	ankyrin repeat and SOCS box containing 13
ASB14	ankyrin repeat and SOCS box containing 14
ASB15	ankyrin repeat and SOCS box containing 15
ASB16	ankyrin repeat and SOCS box containing 16
ASB17	ankyrin repeat and SOCS box containing 17
ASB18	ankyrin repeat and SOCS box containing 18
ASB2	ankyrin repeat and SOCS box containing 2
ASB3	ankyrin repeat and SOCS box containing 3
ASB4	ankyrin repeat and SOCS box containing 4
ASB4	ankyrin repeat and SOCS box containing 4
ASB5	ankyrin repeat and SOCS box containing 5
ASB6	ankyrin repeat and SOCS box containing 6
ASB7	ankyrin repeat and SOCS box containing 7
ASB7	ankyrin repeat and SOCS box containing 7
ASB8	ankyrin repeat and SOCS box containing 8
ASB9	ankyrin repeat and SOCS box containing 9
ASCC1	activating signal cointegrator 1 complex subunit 1
ASCC2	activating signal cointegrator 1 complex subunit 2
ASCC3	activating signal cointegrator 1 complex subunit 3
ASCL1	achaete-scute complex homolog 1 (Drosophila)
ASCL2	achaete-scute complex homolog 2 (Drosophila)
ASCL3	achaete-scute complex homolog 3 (Drosophila)
ASCL4	achaete-scute complex homolog 4 (Drosophila)
ASCL5	achaete-scute complex homolog 5 (Drosophila)
ASF1A	ASF1 anti-silencing function 1 homolog A (S. cerevisiae)
ASF1B	ASF1 anti-silencing function 1 homolog B (S. cerevisiae)
ASGR1	asialoglycoprotein receptor 1
ASGR1	asialoglycoprotein receptor 1
ASGR2	asialoglycoprotein receptor 2
ASH1L	ash1 (absent, small, or homeotic)-like (Drosophila)
ASH2L	ash2 (absent, small, or homeotic)-like (Drosophila)
ASIP	agouti signaling protein
ASL	argininosuccinate lyase
ASMT	acetylserotonin O-methyltransferase
ASMTL	acetylserotonin O-methyltransferase-like
ASMTL-AS1	ASMTL antisense RNA 1 (non-protein coding)
ASNA1	arsA arsenite transporter, ATP-binding, homolog 1 (bacterial)
ASNS	asparagine synthetase (glutamine-hydrolyzing)
ASNSD1	asparagine synthetase domain containing 1
ASPA	aspartoacylase
ASPDH	aspartate dehydrogenase domain containing
ASPG	asparaginase homolog (S. cerevisiae)
ASPH	aspartate beta-hydroxylase
ASPH	aspartate beta-hydroxylase
ASPH	aspartate beta-hydroxylase
ASPHD1	aspartate beta-hydroxylase domain containing 1
ASPHD2	aspartate beta-hydroxylase domain containing 2
ASPHD2	aspartate beta-hydroxylase domain containing 2
ASPM	asp (abnormal spindle) homolog, microcephaly associated (Drosophila)
ASPM	asp (abnormal spindle) homolog, microcephaly associated (Drosophila)
ASPN	asporin
ASPN	asporin
ASPRV1	aspartic peptidase, retroviral-like 1
ASPSCR1	alveolar soft part sarcoma chromosome region, candidate 1
ASPSCR1	alveolar soft part sarcoma chromosome region, candidate 1
ASPSCR1	alveolar soft part sarcoma chromosome region, candidate 1
ASPSCR1	alveolar soft part sarcoma chromosome region, candidate 1
ASPSCR1	alveolar soft part sarcoma chromosome region, candidate 1
ASRGL1	asparaginase like 1
ASS1	argininosuccinate synthase 1
ASS1	argininosuccinate synthase 1
ASTE1	asteroid homolog 1 (Drosophila)
ASTL	astacin-like metallo-endopeptidase (M12 family)
ASTN1	astrotactin 1
ASTN1	astrotactin 1
ASTN2	astrotactin 2
ASTN2	astrotactin 2
ASXL1	additional sex combs like 1 (Drosophila)
ASXL2	additional sex combs like 2 (Drosophila)
ASXL2	additional sex combs like 2 (Drosophila)
ASXL3	additional sex combs like 3 (Drosophila)
ASZ1	ankyrin repeat, SAM and basic leucine zipper domain containing 1
ATAD1	ATPase family, AAA domain containing 1
ATAD2	ATPase family, AAA domain containing 2
ATAD2B	ATPase family, AAA domain containing 2B
ATAD3A	ATPase family, AAA domain containing 3A
ATAD3B	ATPase family, AAA domain containing 3B
ATAD3B	ATPase family, AAA domain containing 3B
ATAD3B	ATPase family, AAA domain containing 3B
ATAD3C	ATPase family, AAA domain containing 3C
ATAD3C	ATPase family, AAA domain containing 3C
ATAD5	ATPase family, AAA domain containing 5
ATAT1	alpha tubulin acetyltransferase 1
ATAT1	alpha tubulin acetyltransferase 1
ATCAY	ataxia, cerebellar, Cayman type
ATCAY	ataxia, cerebellar, Cayman type
ATE1	arginyltransferase 1
ATF1	activating transcription factor 1
ATF2	activating transcription factor 2
ATF2	activating transcription factor 2
ATF3	activating transcription factor 3
ATF3	activating transcription factor 3
ATF3	activating transcription factor 3
ATF3	activating transcription factor 3
ATF4	activating transcription factor 4 (tax-responsive enhancer element B67)
ATF5	activating transcription factor 5
ATF6	activating transcription factor 6
ATF6B	activating transcription factor 6 beta
ATF7	activating transcription factor 7
ATF7IP	activating transcription factor 7 interacting protein
ATF7IP	activating transcription factor 7 interacting protein
ATF7IP2	activating transcription factor 7 interacting protein 2
ATG10	ATG10 autophagy related 10 homolog (S. cerevisiae)
ATG10	ATG10 autophagy related 10 homolog (S. cerevisiae)
ATG12	ATG12 autophagy related 12 homolog (S. cerevisiae)
ATG12	ATG12 autophagy related 12 homolog (S. cerevisiae)
ATG13	ATG13 autophagy related 13 homolog (S. cerevisiae)
ATG13	ATG13 autophagy related 13 homolog (S. cerevisiae)
ATG14	ATG14 autophagy related 14 homolog (S. cerevisiae)
ATG16L1	ATG16 autophagy related 16-like 1 (S. cerevisiae)
ATG16L1	ATG16 autophagy related 16-like 1 (S. cerevisiae)
ATG16L2	ATG16 autophagy related 16-like 2 (S. cerevisiae)
ATG2A	ATG2 autophagy related 2 homolog A (S. cerevisiae)
ATG2A	ATG2 autophagy related 2 homolog A (S. cerevisiae)
ATG2B	ATG2 autophagy related 2 homolog B (S. cerevisiae)
ATG3	ATG3 autophagy related 3 homolog (S. cerevisiae)
ATG4A	ATG4 autophagy related 4 homolog A (S. cerevisiae)
ATG4B	ATG4 autophagy related 4 homolog B (S. cerevisiae)
ATG4B	ATG4 autophagy related 4 homolog B (S. cerevisiae)
ATG4C	ATG4 autophagy related 4 homolog C (S. cerevisiae)
ATG4C	ATG4 autophagy related 4 homolog C (S. cerevisiae)
ATG4C	ATG4 autophagy related 4 homolog C (S. cerevisiae)
ATG4D	ATG4 autophagy related 4 homolog D (S. cerevisiae)
ATG5	ATG5 autophagy related 5 homolog (S. cerevisiae)
ATG5	ATG5 autophagy related 5 homolog (S. cerevisiae)
ATG7	ATG7 autophagy related 7 homolog (S. cerevisiae)
ATG7	ATG7 autophagy related 7 homolog (S. cerevisiae)
ATG9A	ATG9 autophagy related 9 homolog A (S. cerevisiae)
ATG9A	ATG9 autophagy related 9 homolog A (S. cerevisiae)
ATG9B	ATG9 autophagy related 9 homolog B (S. cerevisiae)
ATG9B	ATG9 autophagy related 9 homolog B (S. cerevisiae)
ATHL1	ATH1, acid trehalase-like 1 (yeast)
ATHL1	ATH1, acid trehalase-like 1 (yeast)
ATIC	5-aminoimidazole-4-carboxamide ribonucleotide formyltransferase/IMP cyclohydrolase
ATL1	atlastin GTPase 1
ATL2	atlastin GTPase 2
ATL2	atlastin GTPase 2
ATL2	atlastin GTPase 2
ATL3	atlastin GTPase 3
ATM	ataxia telangiectasia mutated
ATM	ataxia telangiectasia mutated
ATMIN	ATM interactor
ATMIN	ATM interactor
ATMIN	ATM interactor
ATN1	atrophin 1
ATOH1	atonal homolog 1 (Drosophila)
ATOH7	atonal homolog 7 (Drosophila)
ATOH8	atonal homolog 8 (Drosophila)
ATOH8	atonal homolog 8 (Drosophila)
ATOX1	ATX1 antioxidant protein 1 homolog (yeast)
ATP10A	ATPase, class V, type 10A
ATP10A	ATPase, class V, type 10A
ATP10B	ATPase, class V, type 10B
ATP10B	ATPase, class V, type 10B
ATP10D	ATPase, class V, type 10D
ATP11A	ATPase, class VI, type 11A
ATP11B	ATPase, class VI, type 11B
ATP11C	ATPase, class VI, type 11C
ATP11C	ATPase, class VI, type 11C
ATP12A	ATPase, H+/K+ transporting, nongastric, alpha polypeptide
ATP13A1	ATPase type 13A1
ATP13A2	ATPase type 13A2
ATP13A2	ATPase type 13A2
ATP13A3	ATPase type 13A3
ATP13A3	ATPase type 13A3
ATP13A4	ATPase type 13A4
ATP13A4	ATPase type 13A4
ATP13A5	ATPase type 13A5
ATP1A1	ATPase, Na+/K+ transporting, alpha 1 polypeptide
ATP1A1	ATPase, Na+/K+ transporting, alpha 1 polypeptide
ATP1A1OS	ATP1A1 opposite strand
ATP1A1OS	ATP1A1 opposite strand
ATP1A2	ATPase, Na+/K+ transporting, alpha 2 polypeptide
ATP1A2	ATPase, Na+/K+ transporting, alpha 2 polypeptide
ATP1A3	ATPase, Na+/K+ transporting, alpha 3 polypeptide
ATP1A4	ATPase, Na+/K+ transporting, alpha 4 polypeptide
ATP1A4	ATPase, Na+/K+ transporting, alpha 4 polypeptide
ATP1B1	ATPase, Na+/K+ transporting, beta 1 polypeptide
ATP1B2	ATPase, Na+/K+ transporting, beta 2 polypeptide
ATP1B3	ATPase, Na+/K+ transporting, beta 3 polypeptide
ATP1B4	ATPase, Na+/K+ transporting, beta 4 polypeptide
ATP2A1	ATPase, Ca++ transporting, cardiac muscle, fast twitch 1
ATP2A1	ATPase, Ca++ transporting, cardiac muscle, fast twitch 1
ATP2A1	ATPase, Ca++ transporting, cardiac muscle, fast twitch 1
ATP2A2	ATPase, Ca++ transporting, cardiac muscle, slow twitch 2
ATP2A2	ATPase, Ca++ transporting, cardiac muscle, slow twitch 2
ATP2A3	ATPase, Ca++ transporting, ubiquitous
ATP2A3	ATPase, Ca++ transporting, ubiquitous
ATP2B1	ATPase, Ca++ transporting, plasma membrane 1
ATP2B1	ATPase, Ca++ transporting, plasma membrane 1
ATP2B2	ATPase, Ca++ transporting, plasma membrane 2
ATP2B2	ATPase, Ca++ transporting, plasma membrane 2
ATP2B2	ATPase, Ca++ transporting, plasma membrane 2
ATP2B3	ATPase, Ca++ transporting, plasma membrane 3
ATP2B3	ATPase, Ca++ transporting, plasma membrane 3
ATP2B4	ATPase, Ca++ transporting, plasma membrane 4
ATP2B4	ATPase, Ca++ transporting, plasma membrane 4
ATP2B4	ATPase, Ca++ transporting, plasma membrane 4
ATP2C1	ATPase, Ca++ transporting, type 2C, member 1
ATP2C2	ATPase, Ca++ transporting, type 2C, member 2
ATP4A	ATPase, H+/K+ exchanging, alpha polypeptide
ATP4B	ATPase, H+/K+ exchanging, beta polypeptide
ATP5A1	ATP synthase, H+ transporting, mitochondrial F1 complex, alpha subunit 1, cardiac muscle
ATP5B	ATP synthase, H+ transporting, mitochondrial F1 complex, beta polypeptide
ATP5C1	ATP synthase, H+ transporting, mitochondrial F1 complex, gamma polypeptide 1
ATP5D	ATP synthase, H+ transporting, mitochondrial F1 complex, delta subunit
ATP5E	ATP synthase, H+ transporting, mitochondrial F1 complex, epsilon subunit
ATP5E	ATP synthase, H+ transporting, mitochondrial F1 complex, epsilon subunit
ATP5F1	ATP synthase, H+ transporting, mitochondrial Fo complex, subunit B1
ATP5G1	ATP synthase, H+ transporting, mitochondrial Fo complex, subunit C1 (subunit 9)
ATP5G2	ATP synthase, H+ transporting, mitochondrial Fo complex, subunit C2 (subunit 9)
ATP5G3	ATP synthase, H+ transporting, mitochondrial Fo complex, subunit C3 (subunit 9)
ATP5H	ATP synthase, H+ transporting, mitochondrial Fo complex, subunit d
ATP5I	ATP synthase, H+ transporting, mitochondrial Fo complex, subunit E
ATP5J	ATP synthase, H+ transporting, mitochondrial Fo complex, subunit F6
ATP5J2	ATP synthase, H+ transporting, mitochondrial Fo complex, subunit F2
ATP5J2	ATP synthase, H+ transporting, mitochondrial Fo complex, subunit F2
ATP5L	ATP synthase, H+ transporting, mitochondrial Fo complex, subunit G
ATP5L2	ATP synthase, H+ transporting, mitochondrial Fo complex, subunit G2
ATP5L2	ATP synthase, H+ transporting, mitochondrial Fo complex, subunit G2
ATP5O	ATP synthase, H+ transporting, mitochondrial F1 complex, O subunit
ATP5S	ATP synthase, H+ transporting, mitochondrial Fo complex, subunit s (factor B)
ATP5S	ATP synthase, H+ transporting, mitochondrial Fo complex, subunit s (factor B)
ATP5SL	ATP5S-like
ATP6	ATP synthase F0 subunit 6
ATP6AP1	ATPase, H+ transporting, lysosomal accessory protein 1
ATP6AP1L	ATPase, H+ transporting, lysosomal accessory protein 1-like
ATP6AP1L	ATPase, H+ transporting, lysosomal accessory protein 1-like
ATP6AP2	ATPase, H+ transporting, lysosomal accessory protein 2
ATP6V0A1	ATPase, H+ transporting, lysosomal V0 subunit a1
ATP6V0A4	ATPase, H+ transporting, lysosomal V0 subunit a4
ATP6V0B	ATPase, H+ transporting, lysosomal 21kDa, V0 subunit b
ATP6V0C	ATPase, H+ transporting, lysosomal 16kDa, V0 subunit c
ATP6V0D1	ATPase, H+ transporting, lysosomal 38kDa, V0 subunit d1
ATP6V0D1	ATPase, H+ transporting, lysosomal 38kDa, V0 subunit d1
ATP6V0D2	ATPase, H+ transporting, lysosomal 38kDa, V0 subunit d2
ATP6V0E1	ATPase, H+ transporting, lysosomal 9kDa, V0 subunit e1
ATP6V0E2	ATPase, H+ transporting V0 subunit e2
ATP6V1A	ATPase, H+ transporting, lysosomal 70kDa, V1 subunit A
ATP6V1B1	ATPase, H+ transporting, lysosomal 56/58kDa, V1 subunit B1
ATP6V1B2	ATPase, H+ transporting, lysosomal 56/58kDa, V1 subunit B2
ATP6V1C1	ATPase, H+ transporting, lysosomal 42kDa, V1 subunit C1
ATP6V1C1	ATPase, H+ transporting, lysosomal 42kDa, V1 subunit C1
ATP6V1C2	ATPase, H+ transporting, lysosomal 42kDa, V1 subunit C2
ATP6V1D	ATPase, H+ transporting, lysosomal 34kDa, V1 subunit D
ATP6V1E1	ATPase, H+ transporting, lysosomal 31kDa, V1 subunit E1
ATP6V1E2	ATPase, H+ transporting, lysosomal 31kDa, V1 subunit E2
ATP6V1F	ATPase, H+ transporting, lysosomal 14kDa, V1 subunit F
ATP6V1G1	ATPase, H+ transporting, lysosomal 13kDa, V1 subunit G1
ATP6V1G2	ATPase, H+ transporting, lysosomal 13kDa, V1 subunit G2
ATP6V1G3	ATPase, H+ transporting, lysosomal 13kDa, V1 subunit G3
ATP6V1H	ATPase, H+ transporting, lysosomal 50/57kDa, V1 subunit H
ATP7A	ATPase, Cu++ transporting, alpha polypeptide
ATP7A	ATPase, Cu++ transporting, alpha polypeptide
ATP7A	ATPase, Cu++ transporting, alpha polypeptide
ATP7A	ATPase, Cu++ transporting, alpha polypeptide
ATP7A	ATPase, Cu++ transporting, alpha polypeptide
ATP7B	ATPase, Cu++ transporting, beta polypeptide
ATP8	ATP synthase F0 subunit 8
ATP8A1	ATPase, aminophospholipid transporter (APLT), class I, type 8A, member 1
ATP8A2	ATPase, aminophospholipid transporter, class I, type 8A, member 2
ATP8A2	ATPase, aminophospholipid transporter, class I, type 8A, member 2
ATP8A2	ATPase, aminophospholipid transporter, class I, type 8A, member 2
ATP8B1	ATPase, aminophospholipid transporter, class I, type 8B, member 1
ATP8B2	ATPase, class I, type 8B, member 2
ATP8B3	ATPase, aminophospholipid transporter, class I, type 8B, member 3
ATP8B3	ATPase, aminophospholipid transporter, class I, type 8B, member 3
ATP8B4	ATPase, class I, type 8B, member 4
ATP8B5P	ATPase, class I, type 8B, member 5, pseudogene
ATP8B5P	ATPase, class I, type 8B, member 5, pseudogene
ATP9A	ATPase, class II, type 9A
ATP9A	ATPase, class II, type 9A
ATP9B	ATPase, class II, type 9B
ATP9B	ATPase, class II, type 9B
ATPAF1	ATP synthase mitochondrial F1 complex assembly factor 1
ATPAF1-AS1	ATPAF1 antisense RNA 1 (non-protein coding)
ATPAF2	ATP synthase mitochondrial F1 complex assembly factor 2
ATPBD4	ATP binding domain 4
ATPBD4	ATP binding domain 4
ATPIF1	ATPase inhibitory factor 1
ATPIF1	ATPase inhibitory factor 1
ATR	ataxia telangiectasia and Rad3 related
ATR	ataxia telangiectasia and Rad3 related
ATRIP	ATR interacting protein
ATRIP	ATR interacting protein
ATRN	attractin
ATRNL1	attractin-like 1
ATRNL1	attractin-like 1
ATRX	alpha thalassemia/mental retardation syndrome X-linked
ATRX	alpha thalassemia/mental retardation syndrome X-linked
ATRX	alpha thalassemia/mental retardation syndrome X-linked
ATRX	alpha thalassemia/mental retardation syndrome X-linked
ATRX	alpha thalassemia/mental retardation syndrome X-linked
ATXN1	ataxin 1
ATXN1	ataxin 1
ATXN1	ataxin 1
ATXN10	ataxin 10
ATXN10	ataxin 10
ATXN10	ataxin 10
ATXN1L	ataxin 1-like
ATXN1L	ataxin 1-like
ATXN2	ataxin 2
ATXN2	ataxin 2
ATXN2L	ataxin 2-like
ATXN2L	ataxin 2-like
ATXN2L	ataxin 2-like
ATXN3	ataxin 3
ATXN3	ataxin 3
ATXN3L	ataxin 3-like
ATXN3L	ataxin 3-like
ATXN7	ataxin 7
ATXN7L1	ataxin 7-like 1
ATXN7L1	ataxin 7-like 1
ATXN7L1	ataxin 7-like 1
ATXN7L2	ataxin 7-like 2
ATXN7L3	ataxin 7-like 3
ATXN7L3B	ataxin 7-like 3B
ATXN8	ataxin 8
ATXN8OS	ATXN8 opposite strand (non-protein coding)
AUH	AU RNA binding protein/enoyl-CoA hydratase
AUP1	ancient ubiquitous protein 1
AURKA	aurora kinase A
AURKAIP1	aurora kinase A interacting protein 1
AURKAPS1	aurora kinase A pseudogene 1
AURKB	aurora kinase B
AURKC	aurora kinase C
AUTS2	autism susceptibility candidate 2
AUTS2	autism susceptibility candidate 2
AUTS2	autism susceptibility candidate 2
AVEN	apoptosis, caspase activation inhibitor
AVIL	advillin
AVL9	AVL9 homolog (S. cerevisiase)
AVL9	AVL9 homolog (S. cerevisiase)
AVP	arginine vasopressin
AVPI1	arginine vasopressin-induced 1
AVPI1	arginine vasopressin-induced 1
AVPR1A	arginine vasopressin receptor 1A
AVPR1B	arginine vasopressin receptor 1B
AVPR2	arginine vasopressin receptor 2
AWAT1	acyl-CoA wax alcohol acyltransferase 1
AWAT2	acyl-CoA wax alcohol acyltransferase 2
AXDND1	axonemal dynein light chain domain containing 1
AXIN1	axin 1
AXIN2	axin 2
AXIN2	axin 2
AXL	AXL receptor tyrosine kinase
AZFP	AML-associated zinc finger protein
AZFP	AML-associated zinc finger protein
AZGP1	alpha-2-glycoprotein 1, zinc-binding
AZGP1P1	alpha-2-glycoprotein 1, zinc-binding pseudogene 1
AZI1	5-azacytidine induced 1
AZI2	5-azacytidine induced 2
AZI2	5-azacytidine induced 2
AZIN1	antizyme inhibitor 1
AZU1	azurocidin 1
B2M	beta-2-microglobulin
B3GALNT1	beta-1,3-N-acetylgalactosaminyltransferase 1 (globoside blood group)
B3GALNT2	beta-1,3-N-acetylgalactosaminyltransferase 2
B3GALNT2	beta-1,3-N-acetylgalactosaminyltransferase 2
B3GALT1	UDP-Gal:betaGlcNAc beta 1,3-galactosyltransferase, polypeptide 1
B3GALT2	UDP-Gal:betaGlcNAc beta 1,3-galactosyltransferase, polypeptide 2
B3GALT4	UDP-Gal:betaGlcNAc beta 1,3-galactosyltransferase, polypeptide 4
B3GALT5	UDP-Gal:betaGlcNAc beta 1,3-galactosyltransferase, polypeptide 5
B3GALT6	UDP-Gal:betaGal beta 1,3-galactosyltransferase polypeptide 6
B3GALTL	beta 1,3-galactosyltransferase-like
B3GAT1	beta-1,3-glucuronyltransferase 1 (glucuronosyltransferase P)
B3GAT2	beta-1,3-glucuronyltransferase 2 (glucuronosyltransferase S)
B3GAT3	beta-1,3-glucuronyltransferase 3 (glucuronosyltransferase I)
B3GNT1	UDP-GlcNAc:betaGal beta-1,3-N-acetylglucosaminyltransferase 1
B3GNT2	UDP-GlcNAc:betaGal beta-1,3-N-acetylglucosaminyltransferase 2
B3GNT3	UDP-GlcNAc:betaGal beta-1,3-N-acetylglucosaminyltransferase 3
B3GNT4	UDP-GlcNAc:betaGal beta-1,3-N-acetylglucosaminyltransferase 4
B3GNT5	UDP-GlcNAc:betaGal beta-1,3-N-acetylglucosaminyltransferase 5
B3GNT6	UDP-GlcNAc:betaGal beta-1,3-N-acetylglucosaminyltransferase 6 (core 3 synthase)
B3GNT7	UDP-GlcNAc:betaGal beta-1,3-N-acetylglucosaminyltransferase 7
B3GNT7	UDP-GlcNAc:betaGal beta-1,3-N-acetylglucosaminyltransferase 7
B3GNT8	UDP-GlcNAc:betaGal beta-1,3-N-acetylglucosaminyltransferase 8
B3GNT9	UDP-GlcNAc:betaGal beta-1,3-N-acetylglucosaminyltransferase 9
B3GNTL1	UDP-GlcNAc:betaGal beta-1,3-N-acetylglucosaminyltransferase-like 1
B4GALNT1	beta-1,4-N-acetyl-galactosaminyl transferase 1
B4GALNT2	beta-1,4-N-acetyl-galactosaminyl transferase 2
B4GALNT3	beta-1,4-N-acetyl-galactosaminyl transferase 3
B4GALNT3	beta-1,4-N-acetyl-galactosaminyl transferase 3
B4GALNT4	beta-1,4-N-acetyl-galactosaminyl transferase 4
[truncated: 28,486 more rows]
