# Supplementary material for: Transcriptional and Epigenetic Consequences of DMSO Treatment on HepaRG Cells
Source: Cells. 2022 Jul 26;11(15):2298. doi: 10.3390/cells11152298 (PMC9331440; doi:10.3390/cells11152298)
Supplement: Supplementary file 1 [file cells-11-02298-s001.zip › TableS2.xlsx]

## Sheet: up
Gene Symbol	expression (FC)	H3K3me3	H3K27ac	Gene Name
CYP2E1	26.9197			cytochrome P450, family 2, subfamily E, polypeptide 1
LOC285626	25.1912			hypothetical LOC285626		decrease
CYP2B6	19.8399			cytochrome P450, family 2, subfamily B, polypeptide 6		no change
CYP3A4	16.6973			cytochrome P450, family 3, subfamily A, polypeptide 4		increase
APOA4	15.34			apolipoprotein A-IV
CYP2A7	13.4188			cytochrome P450, family 2, subfamily A, polypeptide 7
GNMT	13.072			glycine N-methyltransferase
ACSM2B	12.8616			acyl-CoA synthetase medium-chain family member 2B
CYP2A13	10.1182			cytochrome P450, family 2, subfamily A, polypeptide 13
CYP3A7	9.392			cytochrome P450, family 3, subfamily A, polypeptide 7
LAMA3	8.49709			laminin, alpha 3
GLS2	7.82081			glutaminase 2 (liver, mitochondrial)
CYP2C9	7.3			cytochrome P450, family 2, subfamily C, polypeptide 9
BBOX1	7.2			butyrobetaine (gamma), 2-oxoglutarate dioxygenase (gamma-butyrobetaine hydroxylase) 1
GPR84	7.02			G protein-coupled receptor 84
CYP2C19	6.99			cytochrome P450, family 2, subfamily C, polypeptide 19
XLOC_004598	5.81
SRD5A2	5.29			steroid-5-alpha-reductase, alpha polypeptide 2 (3-oxo-5 alpha-steroid delta 4-dehydrogenase alpha 2)
AGXT	5.26			alanine-glyoxylate aminotransferase
AQP11	4.71			aquaporin 11
CYP4F3	4.65			cytochrome P450, family 4, subfamily F, polypeptide 3
CYP3A5	4.62			cytochrome P450, family 3, subfamily A, polypeptide 5
AKR1C1	4.43			aldo-keto reductase family 1, member C1 (dihydrodiol dehydrogenase 1; 20-alpha (3-alpha)-hydroxysteroid dehydrogenase)
SLC47A1	4.41			solute carrier family 47, member 1
DCXR	4.37			dicarbonyl/L-xylulose reductase
GCDH	4.23			glutaryl-CoA dehydrogenase
XLOC_011510	4.21
ABCG8	4.19			ATP-binding cassette, sub-family G (WHITE), member 8
APOC3	4.18			apolipoprotein C-III
SLC22A1	4.17			solute carrier family 22 (organic cation transporter), member 1
KBTBD13	4.13			kelch repeat and BTB (POZ) domain containing 13
CYP1A2	4.03			cytochrome P450, family 1, subfamily A, polypeptide 2
AQP9	3.98			aquaporin 9
PEG10	3.94			paternally expressed 10
RBP5	3.94			retinol binding protein 5, cellular
SH3PXD2A	3.94			SH3 and PX domains 2A
SCP2	3.84			sterol carrier protein 2
GLYAT	3.83			glycine-N-acyltransferase
GPX2	3.79			glutathione peroxidase 2 (gastrointestinal)
SERPIND1	3.79			serpin peptidase inhibitor, clade D (heparin cofactor), member 1
AASS	3.76			aminoadipate-semialdehyde synthase
SELENBP1	3.76			selenium binding protein 1
DGAT2	3.72			diacylglycerol O-acyltransferase 2
AOX1	3.68			aldehyde oxidase 1
CYP4F2	3.66			cytochrome P450, family 4, subfamily F, polypeptide 2
RDH5	3.62			retinol dehydrogenase 5 (11-cis/9-cis)
SLC38A3	3.48			solute carrier family 38, member 3
CDO1	3.26			cysteine dioxygenase, type I
LHPP	3.25			phospholysine phosphohistidine inorganic pyrophosphate phosphatase
MAT1A	3.25			methionine adenosyltransferase I, alpha
VTN	3.25			vitronectin
PCK2	3.2			phosphoenolpyruvate carboxykinase 2 (mitochondrial)
AHNAK	3.13			AHNAK nucleoprotein
BHMT2	3.13			betaine--homocysteine S-methyltransferase 2
NCRNA00087	3.1			non-protein coding RNA 87
BTD	3.06			biotinidase
IL11RA	3.04			interleukin 11 receptor, alpha
ALDH1L1	3.03			aldehyde dehydrogenase 1 family, member L1
UGT2B15	3.03			UDP glucuronosyltransferase 2 family, polypeptide B15
DCAF11	3.02			DDB1 and CUL4 associated factor 11
ALDH2	3.01			aldehyde dehydrogenase 2 family (mitochondrial)
TM7SF2	3			transmembrane 7 superfamily member 2
PIPOX	2.95			pipecolic acid oxidase
PLA2G15	2.94			phospholipase A2, group XV
XLOC_005327	2.92
AZGP1	2.86			alpha-2-glycoprotein 1, zinc-binding
C10orf114	2.86			chromosome 10 open reading frame 114
ANKRD46	2.85			ankyrin repeat domain 46
VSNL1	2.81			visinin-like 1
C17orf51	2.78			chromosome 17 open reading frame 51
CYP4F8	2.78			cytochrome P450, family 4, subfamily F, polypeptide 8
PAQR9	2.77			progestin and adipoQ receptor family member IX
CYP4F12	2.76			cytochrome P450, family 4, subfamily F, polypeptide 12
UGT1A6	2.75			UDP glucuronosyltransferase 1 family, polypeptide A6
TMEM8B	2.73			transmembrane protein 8B
PRAP1	2.72			proline-rich acidic protein 1
MUSK	2.71			muscle, skeletal, receptor tyrosine kinase
HIST1H4F	2.7			histone cluster 1, H4f
VSIG10	2.7			V-set and immunoglobulin domain containing 10
MUC15	2.69			mucin 15, cell surface associated
PLCL1	2.69			phospholipase C-like 1
UGT1A8	2.69			UDP glucuronosyltransferase 1 family, polypeptide A8
MMAB	2.68			methylmalonic aciduria (cobalamin deficiency) cblB type
TSKU	2.68			tsukushi small leucine rich proteoglycan homolog (Xenopus laevis)
EHHADH	2.65			enoyl-CoA, hydratase/3-hydroxyacyl CoA dehydrogenase
SLC39A11	2.65			solute carrier family 39 (metal ion transporter), member 11
ACSS2	2.62			acyl-CoA synthetase short-chain family member 2
SLC46A1	2.61			solute carrier family 46 (folate transporter), member 1
CAT	2.58			catalase
LRRC14	2.58			leucine rich repeat containing 14
FAM158A	2.56			family with sequence similarity 158, member A
HGD	2.56			homogentisate 1,2-dioxygenase
ETNK2	2.55			ethanolamine kinase 2
BRD3	2.53			bromodomain containing 3
TTC39C	2.53			tetratricopeptide repeat domain 39C
TUBB3	2.53			tubulin, beta 3
POR	2.52			P450 (cytochrome) oxidoreductase
SPSB3	2.52			splA/ryanodine receptor domain and SOCS box containing 3
ACCN4	2.49			amiloride-sensitive cation channel 4, pituitary
HPN	2.45			hepsin
CHST8	2.44			carbohydrate (N-acetylgalactosamine 4-0) sulfotransferase 8
ACAA1	2.43			acetyl-CoA acyltransferase 1
BAAT	2.42			bile acid CoA: amino acid N-acyltransferase (glycine N-choloyltransferase)
PIGL	2.42			phosphatidylinositol glycan anchor biosynthesis, class L
HAGH	2.41			hydroxyacylglutathione hydrolase
LARGE	2.41			like-glycosyltransferase
CHI3L1	2.4			chitinase 3-like 1 (cartilage glycoprotein-39)
SLC38A9	2.39			solute carrier family 38, member 9
FAM115C	2.38			family with sequence similarity 115, member C
TTC7A	2.38			tetratricopeptide repeat domain 7A
HIST2H4B	2.37			histone cluster 2, H4b
DGKQ	2.36			diacylglycerol kinase, theta 110kDa
MXD1	2.36			MAX dimerization protein 1
STARD10	2.36			StAR-related lipid transfer (START) domain containing 10
AMBP	2.35			alpha-1-microglobulin/bikunin precursor
ATP6V0E2	2.35			ATPase, H+ transporting V0 subunit e2
ARL4D	2.33			ADP-ribosylation factor-like 4D
NKX3-1	2.32			NK3 homeobox 1
SLC27A1	2.32			solute carrier family 27 (fatty acid transporter), member 1
GSTA5	2.3			glutathione S-transferase alpha 5
FAM20C	2.29			family with sequence similarity 20, member C
ATXN7L1	2.28			ataxin 7-like 1
PURB	2.28			purine-rich element binding protein B
GCLC	2.27			glutamate-cysteine ligase, catalytic subunit
N6AMT2	2.27			N-6 adenine-specific DNA methyltransferase 2 (putative)
DHCR7	2.26			7-dehydrocholesterol reductase
FAM151A	2.26			family with sequence similarity 151, member A
GPT	2.26			glutamic-pyruvate transaminase (alanine aminotransferase)
NT5E	2.23			5'-nucleotidase, ecto (CD73)
ALDH3A2	2.22			aldehyde dehydrogenase 3 family, member A2
SLC44A1	2.22			solute carrier family 44, member 1
TUSC2	2.22			tumor suppressor candidate 2
ABHD15	2.21			abhydrolase domain containing 15
MGEA5	2.21			meningioma expressed antigen 5 (hyaluronidase)
ASB13	2.2			ankyrin repeat and SOCS box containing 13
CLU	2.2			clusterin
SLCO1B1	2.19			solute carrier organic anion transporter family, member 1B1
CYP2J2	2.18			cytochrome P450, family 2, subfamily J, polypeptide 2
HAAO	2.18			3-hydroxyanthranilate 3,4-dioxygenase
HACL1	2.18			2-hydroxyacyl-CoA lyase 1
UHRF1BP1L	2.18			UHRF1 binding protein 1-like
C9orf7	2.17			chromosome 9 open reading frame 7
GSTT2	2.17			glutathione S-transferase theta 2
TMEM56	2.17			transmembrane protein 56
CTPS	2.16			CTP synthase
RCBTB2	2.16			regulator of chromosome condensation (RCC1) and BTB (POZ) domain containing protein 2
SLC16A2	2.16			solute carrier family 16, member 2 (monocarboxylic acid transporter 8)
SLC31A1	2.15			solute carrier family 31 (copper transporters), member 1
UPB1	2.15			ureidopropionase, beta
ALAD	2.14			aminolevulinate dehydratase
DNAJC25	2.14			DnaJ (Hsp40) homolog, subfamily C , member 25
C1orf96	2.13			chromosome 1 open reading frame 96
DHCR24	2.13			24-dehydrocholesterol reductase
HS6ST1	2.13			heparan sulfate 6-O-sulfotransferase 1
IDI1	2.13			isopentenyl-diphosphate delta isomerase 1
REEP6	2.12			receptor accessory protein 6
BRD2	2.1			bromodomain containing 2
C2orf76	2.1			chromosome 2 open reading frame 76
SEMA4F	2.09			sema domain, immunoglobulin domain (Ig), transmembrane domain (TM) and short cytoplasmic domain, (semaphorin) 4F
HSD17B11	2.08			hydroxysteroid (17-beta) dehydrogenase 11
DEPTOR	2.07			DEP domain containing MTOR-interacting protein
FDFT1	2.07			farnesyl-diphosphate farnesyltransferase 1
ZC3H3	2.07			zinc finger CCCH-type containing 3
KIAA1919	2.06			KIAA1919
LIMA1	2.06			LIM domain and actin binding 1
MPP1	2.06			membrane protein, palmitoylated 1, 55kDa
ALDH6A1	2.05			aldehyde dehydrogenase 6 family, member A1
SLC37A4	2.05			solute carrier family 37 (glucose-6-phosphate transporter), member 4
MYBPH	2.03			myosin binding protein H
PLEKHF1	2.03			pleckstrin homology domain containing, family F (with FYVE domain) member 1
SAR1B	2.03			SAR1 homolog B (S. cerevisiae)
SEPHS2	2.03			selenophosphate synthetase 2
CDADC1	2.02			cytidine and dCMP deaminase domain containing 1
ENPP4	2.02			ectonucleotide pyrophosphatase/phosphodiesterase 4 (putative)
RNF43	2.02			ring finger protein 43
ZMAT2	2.02			zinc finger, matrin-type 2
ALDH5A1	2			aldehyde dehydrogenase 5 family, member A1
