# Supplementary material for: Transcriptional and Epigenetic Consequences of DMSO Treatment on HepaRG Cells
Source: Cells. 2022 Jul 26;11(15):2298. doi: 10.3390/cells11152298 (PMC9331440; doi:10.3390/cells11152298)
Supplement: Supplementary file 1 [file cells-11-02298-s001.zip › TableS3.xlsx]

## Sheet: stable
Gene Symbol	H3K3me3	H3K27ac	Gene Name
ABCB1			ATP-binding cassette, sub-family B (MDR/TAP), member 1
ABHD5			abhydrolase domain containing 5		decrease
ACAA2			acetyl-CoA acyltransferase 2		no change
ACACB			acetyl-CoA carboxylase beta		increase
ACAD11			acyl-CoA dehydrogenase family, member 11
ACADSB			acyl-CoA dehydrogenase, short/branched chain
ACSM5			acyl-CoA synthetase medium-chain family member 5
ADH6			alcohol dehydrogenase 6 (class V)
AGMAT			agmatine ureohydrolase (agmatinase)
AGMO			alkylglycerol monooxygenase
AKR1C4			aldo-keto reductase family 1, member C4 (chlordecone reductase; 3-alpha hydroxysteroid dehydrogenase, type I; dihydrodiol dehydrogenase 4)
AKR7A3			aldo-keto reductase family 7, member A3 (aflatoxin aldehyde reductase)
ALDOB			aldolase B, fructose-bisphosphate
APOE			apolipoprotein E
APOH			apolipoprotein H (beta-2-glycoprotein I)
APOM			apolipoprotein M
AQP3			aquaporin 3 (Gill blood group)
AQP7			aquaporin 7
AQP7P1			aquaporin 7 pseudogene 1
AQP7P3			aquaporin 7 pseudogene 3
ARHGAP44			Rho GTPase activating protein 44
ASGR1			asialoglycoprotein receptor 1
BAI2			brain-specific angiogenesis inhibitor 2
BCL2L15			BCL2-like 15
BTNL8			butyrophilin-like 8
C11orf52			chromosome 11 open reading frame 52
C11orf54			chromosome 11 open reading frame 54
C14orf80			chromosome 14 open reading frame 80
C18orf18			chromosome 18 open reading frame 18
C19orf66			chromosome 19 open reading frame 66
C1S			complement component 1, s subcomponent
C2orf72			chromosome 2 open reading frame 72
C4orf34			chromosome 4 open reading frame 34
C5orf4			chromosome 5 open reading frame 4
C6			complement component 6
C9orf103			chromosome 9 open reading frame 103
CARM1			coactivator-associated arginine methyltransferase 1
CCDC34			coiled-coil domain containing 34
CCL15			chemokine (C-C motif) ligand 15
CDCA2			cell division cycle associated 2
CDKN2D			cyclin-dependent kinase inhibitor 2D (p19, inhibits CDK4)
CEBPA			CCAAT/enhancer binding protein (C/EBP), alpha
CFHR1			complement factor H-related 1
CHAF1A			chromatin assembly factor 1, subunit A (p150)
CHTF18			CTF18, chromosome transmission fidelity factor 18 homolog (S. cerevisiae)
CIDEB			cell death-inducing DFFA-like effector b
CKAP2			cytoskeleton associated protein 2
CKS2			CDC28 protein kinase regulatory subunit 2
CLRN3			clarin 3
CMTM8			CKLF-like MARVEL transmembrane domain containing 8
COL4A2			collagen, type IV, alpha 2
COX6A2			cytochrome c oxidase subunit VIa polypeptide 2
CREB3L3			cAMP responsive element binding protein 3-like 3
CRYM			crystallin, mu
DAK			dihydroxyacetone kinase 2 homolog (S. cerevisiae)
DPYD			dihydropyrimidine dehydrogenase
DTYMK			deoxythymidylate kinase (thymidylate kinase)
ESPN			espin
EVPLL			envoplakin-like
EZH2			enhancer of zeste homolog 2 (Drosophila)
F10			coagulation factor X
F2			coagulation factor II (thrombin)
F7			coagulation factor VII (serum prothrombin conversion accelerator)
FAM47E			family with sequence similarity 47, member E
FANCG			Fanconi anemia, complementation group G
FCGRT			Fc fragment of IgG, receptor, transporter, alpha
FGG			fibrinogen gamma chain
FKBP7			FK506 binding protein 7
FLJ31713			hypothetical protein FLJ31713
FMO4			flavin containing monooxygenase 4
FRY			furry homolog (Drosophila)
GC			group-specific component (vitamin D binding protein)
GFOD1			glucose-fructose oxidoreductase domain containing 1
GLTPD2			glycolipid transfer protein domain containing 2
GNE			glucosamine (UDP-N-acetyl)-2-epimerase/N-acetylmannosamine kinase
GNPTAB			N-acetylglucosamine-1-phosphate transferase, alpha and beta subunits
GPD1			glycerol-3-phosphate dehydrogenase 1 (soluble)
GPER			G protein-coupled estrogen receptor 1
H2AFX			H2A histone family, member X
HMGCL			3-hydroxymethyl-3-methylglutaryl-CoA lyase
HP			haptoglobin
HPR			haptoglobin-related protein
HPX			hemopexin
HYAL1			hyaluronoglucosaminidase 1
IGF2AS			insulin-like growth factor 2 antisense
IL22RA1			interleukin 22 receptor, alpha 1
IYD			iodotyrosine deiodinase
KHK			ketohexokinase (fructokinase)
KIAA1683			KIAA1683
KLB			klotho beta
KLF13			Kruppel-like factor 13
KLKB1			kallikrein B, plasma (Fletcher factor) 1
LARP1B			La ribonucleoprotein domain family, member 1B
LDHD			lactate dehydrogenase D
LHFP			lipoma HMGIC fusion partner
LOC645261			PP565
LOC729013			hypothetical LOC729013
LRRC8A			leucine rich repeat containing 8 family, member A
MAN1A1			mannosidase, alpha, class 1A, member 1
MARVELD2			MARVEL domain containing 2
METTL7A			methyltransferase like 7A
MEX3D			mex-3 homolog D (C. elegans)
MGC4473			hypothetical LOC79100
MLF1IP			MLF1 interacting protein
MST1			macrophage stimulating 1 (hepatocyte growth factor-like)
MTSS1			metastasis suppressor 1
MUT			methylmalonyl CoA mutase
NF2			neurofibromin 2 (merlin)
NGEF			neuronal guanine nucleotide exchange factor
NR1H3			nuclear receptor subfamily 1, group H, member 3
NR1H4			nuclear receptor subfamily 1, group H, member 4
NUDT7			nudix (nucleoside diphosphate linked moiety X)-type motif 7
NUSAP1			nucleolar and spindle associated protein 1
PDLIM7			PDZ and LIM domain 7 (enigma)
PECR			peroxisomal trans-2-enoyl-CoA reductase
PELI1			pellino homolog 1 (Drosophila)
POC1A			POC1 centriolar protein homolog A (Chlamydomonas)
POLD1			polymerase (DNA directed), delta 1, catalytic subunit 125kDa
PON1			paraoxonase 1
PRIM1			primase, DNA, polypeptide 1 (49kDa)
PRODH2			proline dehydrogenase (oxidase) 2
PTK2B			PTK2B protein tyrosine kinase 2 beta
RAB11FIP4			RAB11 family interacting protein 4 (class II)
RCCD1			RCC1 domain containing 1
RPS6KA3			ribosomal protein S6 kinase, 90kDa, polypeptide 3
RRM1			ribonucleotide reductase M1
RUNDC3B			RUN domain containing 3B
SALL1			sal-like 1 (Drosophila)
SERPINA10			serpin peptidase inhibitor, clade A (alpha-1 antiproteinase, antitrypsin), member 10
SERPINA4			serpin peptidase inhibitor, clade A (alpha-1 antiproteinase, antitrypsin), member 4
SLC10A1			solute carrier family 10 (sodium/bile acid cotransporter family), member 1
SLC22A18AS			solute carrier family 22 (organic cation transporter), member 18 antisense
SLC43A1			solute carrier family 43, member 1
SMOC1			SPARC related modular calcium binding 1
SMPDL3A			sphingomyelin phosphodiesterase, acid-like 3A
SORBS1			sorbin and SH3 domain containing 1
SPAG5			sperm associated antigen 5
ST6GAL1			ST6 beta-galactosamide alpha-2,6-sialyltranferase 1
STMN1			stathmin 1
TDO2			tryptophan 2,3-dioxygenase
TDP1			tyrosyl-DNA phosphodiesterase 1
TIMELESS			timeless homolog (Drosophila)
TM4SF5			transmembrane 4 L six family member 5
TMEM53			transmembrane protein 53
TMPRSS2			transmembrane protease, serine 2
TNFSF10			tumor necrosis factor (ligand) superfamily, member 10
TRIM10			tripartite motif containing 10
TSPAN33			tetraspanin 33
TTC38			tetratricopeptide repeat domain 38
TTF2			transcription termination factor, RNA polymerase II
TTR			transthyretin
UBE2T			ubiquitin-conjugating enzyme E2T (putative)
UGT2B10			UDP glucuronosyltransferase 2 family, polypeptide B10
UGT2B11			UDP glucuronosyltransferase 2 family, polypeptide B11
VIL1			villin 1
VPS37D			vacuolar protein sorting 37 homolog D (S. cerevisiae)
WDR62			WD repeat domain 62
XBP1			X-box binding protein 1
XLOC_005285
ZDHHC14			zinc finger, DHHC-type containing 14
ZWINT			ZW10 interactor
