# Supplementary material for: Transcriptional and Epigenetic Consequences of DMSO Treatment on HepaRG Cells
Source: Cells. 2022 Jul 26;11(15):2298. doi: 10.3390/cells11152298 (PMC9331440; doi:10.3390/cells11152298)
Supplement: Supplementary file 1 [file cells-11-02298-s001.zip › TableS4.xlsx]

## Sheet: down
Gene Symbol	expression (FC)	H3K3me3	H3K27ac	Gene Name
OMD	-48.23			osteomodulin
KRT6A	-43.04			keratin 6A		decrease
AGR2	-22.92			anterior gradient homolog 2 (Xenopus laevis)		no change
RASSF2	-20.39			Ras association (RalGDS/AF-6) domain family member 2		increase
LY6D	-13.74			lymphocyte antigen 6 complex, locus D
CDH16	-12.82			cadherin 16, KSP-cadherin
CA9	-11.62			carbonic anhydrase IX
SPINT3	-11.54			serine peptidase inhibitor, Kunitz type, 3
C18orf34	-10.63			chromosome 18 open reading frame 34
FXYD3	-10.43			FXYD domain containing ion transport regulator 3
SPINK13	-10.25			serine peptidase inhibitor, Kazal type 13 (putative)
MAP7D2	-9.74			MAP7 domain containing 2
OLFML2A	-9.57			olfactomedin-like 2A
SLC16A12	-9.42			solute carrier family 16, member 12 (monocarboxylic acid transporter 12)
SYT13	-8.33			synaptotagmin XIII
KRT4	-8.23			keratin 4
BAIAP2L2	-8.18			BAI1-associated protein 2-like 2
DCN	-7.9			decorin
FAM81A	-7.75			family with sequence similarity 81, member A
PSCA	-7.38			prostate stem cell antigen
TBX15	-7.32			T-box 15
CRP	-6.95			C-reactive protein, pentraxin-related
ARHGDIB	-6.93			Rho GDP dissociation inhibitor (GDI) beta
LRP1B	-6.8			low density lipoprotein receptor-related protein 1B
PLA1A	-6.76			phospholipase A1 member A
NUDT10	-6.68			nudix (nucleoside diphosphate linked moiety X)-type motif 10
PLAC8	-6.56			placenta-specific 8
C11orf86	-6.47			chromosome 11 open reading frame 86
LUM	-6.43			lumican
IGFBP6	-6.41			insulin-like growth factor binding protein 6
LOC728192	-6.41			hypothetical LOC728192
HOPX	-6.34			HOP homeobox
AHSG	-6.33			alpha-2-HS-glycoprotein
PAQR5	-6.31			progestin and adipoQ receptor family member V
ANXA8L2	-6.3			annexin A8-like 2
TCN2	-6.3			transcobalamin II
GCGR	-6.29			glucagon receptor
ADAMTS10	-6.18			ADAM metallopeptidase with thrombospondin type 1 motif, 10
FBLIM1	-6.16			filamin binding LIM protein 1
CIB2	-6.1			calcium and integrin binding family member 2
PRR15L	-6.05			proline rich 15-like
SULT1B1	-5.99			sulfotransferase family, cytosolic, 1B, member 1
LOC100131262	-5.98			hypothetical LOC100131262
PAPPA	-5.91			pregnancy-associated plasma protein A, pappalysin 1
STK39	-5.88			serine threonine kinase 39
GPR56	-5.85			G protein-coupled receptor 56
CPNE5	-5.8			copine V
DIRAS1	-5.79			DIRAS family, GTP-binding RAS-like 1
BFSP1	-5.65			beaded filament structural protein 1, filensin
EDN1	-5.43			endothelin 1
TLE2	-5.4			transducin-like enhancer of split 2 (E(sp1) homolog, Drosophila)
CD109	-5.36			CD109 molecule
NOSTRIN	-5.36			nitric oxide synthase trafficker
PVRL4	-5.3			poliovirus receptor-related 4
ITPR3	-5.27			inositol 1,4,5-trisphosphate receptor, type 3
CHI3L2	-5.26			chitinase 3-like 2
LAIR1	-5.23			leukocyte-associated immunoglobulin-like receptor 1
S100A14	-5.23			S100 calcium binding protein A14
CCBE1	-5.15			collagen and calcium binding EGF domains 1
ABLIM2	-5.13			actin binding LIM protein family, member 2
CDH11	-5.05			cadherin 11, type 2, OB-cadherin (osteoblast)
GPRC5B	-5.01			G protein-coupled receptor, family C, group 5, member B
S100A9	-5			S100 calcium binding protein A9
INPP5D	-4.96			inositol polyphosphate-5-phosphatase, 145kDa
SYT12	-4.91			synaptotagmin XII
EEF1A2	-4.8			eukaryotic translation elongation factor 1 alpha 2
SLN	-4.74			sarcolipin
SYNPO	-4.69			synaptopodin
CCL2	-4.62			chemokine (C-C motif) ligand 2
LIF	-4.57			leukemia inhibitory factor (cholinergic differentiation factor)
MYADM	-4.54			myeloid-associated differentiation marker
LIMS2	-4.52			LIM and senescent cell antigen-like domains 2
RAB7B	-4.44			RAB7B, member RAS oncogene family
BIRC3	-4.42			baculoviral IAP repeat containing 3
XLOC_002408	-4.4
XLOC_013837	-4.38
C2orf89	-4.28			chromosome 2 open reading frame 89
DOK7	-4.27			docking protein 7
NCF2	-4.26			neutrophil cytosolic factor 2
PLEKHA4	-4.26			pleckstrin homology domain containing, family A (phosphoinositide binding specific) member 4
LAD1	-4.22			ladinin 1
PRSS23	-4.22			protease, serine, 23
CKMT1A	-4.2			creatine kinase, mitochondrial 1A
ABR	-4.11			active BCR-related gene
ICAM1	-4.09			intercellular adhesion molecule 1
GP1BB	-4.07			glycoprotein Ib (platelet), beta polypeptide
CRAT	-4.06			carnitine O-acetyltransferase
INF2	-4.05			inverted formin, FH2 and WH2 domain containing
C8orf46	-4.02			chromosome 8 open reading frame 46
CDA	-4.02			cytidine deaminase
TNNT1	-3.97			troponin T type 1 (skeletal, slow)
ANXA3	-3.95			annexin A3
CCDC88B	-3.95			coiled-coil domain containing 88B
SFN	-3.9			stratifin
FOXL1	-3.89			forkhead box L1
LOC375295	-3.89			hypothetical LOC375295
PPP2R1B	-3.85			protein phosphatase 2, regulatory subunit A, beta
ABCA12	-3.84			ATP-binding cassette, sub-family A (ABC1), member 12
C12orf39	-3.84			chromosome 12 open reading frame 39
CPN1	-3.83			carboxypeptidase N, polypeptide 1
LARP6	-3.83			La ribonucleoprotein domain family, member 6
ANKRD28	-3.81			ankyrin repeat domain 28
PLEK2	-3.78			pleckstrin 2
FHL2	-3.69			four and a half LIM domains 2
CCRL2	-3.67			chemokine (C-C motif) receptor-like 2
MYO1A	-3.66			myosin IA
RIN1	-3.65			Ras and Rab interactor 1
RGS2	-3.63			regulator of G-protein signaling 2, 24kDa
SLC29A1	-3.62			solute carrier family 29 (nucleoside transporters), member 1
ZG16B	-3.62			zymogen granule protein 16 homolog B (rat)
HMHA1	-3.56			histocompatibility (minor) HA-1
IL27RA	-3.5			interleukin 27 receptor, alpha
LOC100130111	-3.5			hypothetical LOC100130111
SYTL2	-3.5			synaptotagmin-like 2
CCDC102A	-3.49			coiled-coil domain containing 102A
VWCE	-3.49			von Willebrand factor C and EGF domains
IL18	-3.48			interleukin 18 (interferon-gamma-inducing factor)
TRIM47	-3.48			tripartite motif containing 47
CD70	-3.46			CD70 molecule
PAPLN	-3.46			papilin, proteoglycan-like sulfated glycoprotein
KATNAL2	-3.44			katanin p60 subunit A-like 2
ZNF521	-3.44			zinc finger protein 521
EGLN3	-3.4			egl nine homolog 3 (C. elegans)
NFE2L3	-3.39			nuclear factor (erythroid-derived 2)-like 3
DENND2D	-3.38			DENN/MADD domain containing 2D
PRKAR1B	-3.38			protein kinase, cAMP-dependent, regulatory, type I, beta
FOLR3	-3.37			folate receptor 3 (gamma)
ACTL8	-3.36			actin-like 8
RGS19	-3.36			regulator of G-protein signaling 19
PDZK1IP1	-3.33			PDZK1 interacting protein 1
INHBB	-3.32			inhibin, beta B
JAG1	-3.3			jagged 1
LOC728190	-3.28			hypothetical LOC728190
CRIP2	-3.27			cysteine-rich protein 2
NEDD9	-3.25			neural precursor cell expressed, developmentally down-regulated 9
PGLYRP2	-3.25			peptidoglycan recognition protein 2
TPM4	-3.25			tropomyosin 4
LEPREL1	-3.24			leprecan-like 1
ANKRD2	-3.22			ankyrin repeat domain 2 (stretch responsive muscle)
TRIP6	-3.2			thyroid hormone receptor interactor 6
RELB	-3.19			v-rel reticuloendotheliosis viral oncogene homolog B
EPB41L1	-3.18			erythrocyte membrane protein band 4.1-like 1
LOC645166	-3.17			lymphocyte-specific protein 1 pseudogene
PRPS2	-3.17			phosphoribosyl pyrophosphate synthetase 2
SUSD2	-3.16			sushi domain containing 2
VEGFB	-3.16			vascular endothelial growth factor B
SRGN	-3.08			serglycin
PTPRQ	-3.07			protein tyrosine phosphatase, receptor type, Q
SLC7A7	-3.07			solute carrier family 7 (amino acid transporter light chain, y+L system), member 7
TRIB2	-3.06			tribbles homolog 2 (Drosophila)
SLPI	-3.04			secretory leukocyte peptidase inhibitor
TM4SF1	-3.04			transmembrane 4 L six family member 1
TPM2	-3.02			tropomyosin 2 (beta)
GRIA3	-3			glutamate receptor, ionotrophic, AMPA 3
MMP7	-3			matrix metallopeptidase 7 (matrilysin, uterine)
APOBEC3C	-2.98			apolipoprotein B mRNA editing enzyme, catalytic polypeptide-like 3C
MYO19	-2.98			myosin XIX
NAT8	-2.97			N-acetyltransferase 8 (GCN5-related, putative)
DBN1	-2.96			drebrin 1
APOBEC3F	-2.95			apolipoprotein B mRNA editing enzyme, catalytic polypeptide-like 3F
C1orf21	-2.95			chromosome 1 open reading frame 21
MGLL	-2.95			monoglyceride lipase
ROM1	-2.95			retinal outer segment membrane protein 1
TMEM99	-2.94			transmembrane protein 99
ABCC3	-2.92			ATP-binding cassette, sub-family C (CFTR/MRP), member 3
FOLR1	-2.92			folate receptor 1 (adult)
XLOC_008079	-2.92
ASPA	-2.91			aspartoacylase
CIDEC	-2.9			cell death-inducing DFFA-like effector c
TUG1	-2.86			taurine upregulated 1 (non-protein coding)
ZNF219	-2.85			zinc finger protein 219
SYNGR1	-2.82			synaptogyrin 1
CXCR7	-2.8			chemokine (C-X-C motif) receptor 7
METRNL	-2.78			meteorin, glial cell differentiation regulator-like
CUX2	-2.77			cut-like homeobox 2
MMP19	-2.75			matrix metallopeptidase 19
PMEPA1	-2.75			prostate transmembrane protein, androgen induced 1
SCGB2A1	-2.73			secretoglobin, family 2A, member 1
ARHGAP28	-2.72			Rho GTPase activating protein 28
C18orf56	-2.71			chromosome 18 open reading frame 56
MOBKL2B	-2.71			MOB1, Mps One Binder kinase activator-like 2B (yeast)
ENTPD2	-2.66			ectonucleoside triphosphate diphosphohydrolase 2
SLC38A4	-2.65			solute carrier family 38, member 4
FKBP11	-2.63			FK506 binding protein 11, 19 kDa
ODF3B	-2.62			outer dense fiber of sperm tails 3B
SLC43A3	-2.61			solute carrier family 43, member 3
GPNMB	-2.6			glycoprotein (transmembrane) nmb
ELF4	-2.59			E74-like factor 4 (ets domain transcription factor)
IGFBP7	-2.59			insulin-like growth factor binding protein 7
RANGRF	-2.59			RAN guanine nucleotide release factor
FAM153B	-2.58			family with sequence similarity 153, member B
LRMP	-2.58			lymphoid-restricted membrane protein
IDH2	-2.57			isocitrate dehydrogenase 2 (NADP+), mitochondrial
MYL6B	-2.57			myosin, light chain 6B, alkali, smooth muscle and non-muscle
C16orf48	-2.56			chromosome 16 open reading frame 48
RAB37	-2.56			RAB37, member RAS oncogene family
VDR	-2.56			vitamin D (1,25- dihydroxyvitamin D3) receptor
NAT8B	-2.54			N-acetyltransferase 8B (GCN5-related, putative, gene/pseudogene)
PTPRH	-2.54			protein tyrosine phosphatase, receptor type, H
PML	-2.53			promyelocytic leukemia
FANCC	-2.52			Fanconi anemia, complementation group C
TGM2	-2.5			transglutaminase 2 (C polypeptide, protein-glutamine-gamma-glutamyltransferase)
FST	-2.49			follistatin
RHOBTB1	-2.49			Rho-related BTB domain containing 1
OSBPL10	-2.47			oxysterol binding protein-like 10
PLIN4	-2.47			perilipin 4
CAPS2	-2.46			calcyphosine 2
SLC16A3	-2.45			solute carrier family 16, member 3 (monocarboxylic acid transporter 4)
LOC285141	-2.42			hypothetical protein LOC285141
NFKBIE	-2.41			nuclear factor of kappa light polypeptide gene enhancer in B-cells inhibitor, epsilon
PPP1CB	-2.4			protein phosphatase 1, catalytic subunit, beta isozyme
BTG3	-2.39			BTG family, member 3
NCRNA00152	-2.39			non-protein coding RNA 152
COMTD1	-2.38			catechol-O-methyltransferase domain containing 1
LCN2	-2.38			lipocalin 2
XLOC_003870	-2.37
TMEM171	-2.36			transmembrane protein 171
RAC2	-2.35			ras-related C3 botulinum toxin substrate 2 (rho family, small GTP binding protein Rac2)
S100A13	-2.35			S100 calcium binding protein A13
IQSEC2	-2.34			IQ motif and Sec7 domain 2
PTGER4	-2.34			prostaglandin E receptor 4 (subtype EP4)
ARNT2	-2.33			aryl-hydrocarbon receptor nuclear translocator 2
CAV1	-2.33			caveolin 1, caveolae protein, 22kDa
IER3	-2.33			immediate early response 3
LGALS8	-2.33			lectin, galactoside-binding, soluble, 8
PDE4A	-2.33			phosphodiesterase 4A, cAMP-specific
RBBP8	-2.33			retinoblastoma binding protein 8
TBC1D2	-2.32			TBC1 domain family, member 2
ZNF618	-2.32			zinc finger protein 618
CTBP2	-2.31			C-terminal binding protein 2
KIAA1456	-2.3			KIAA1456
TGFBI	-2.3			transforming growth factor, beta-induced, 68kDa
C17orf82	-2.29			chromosome 17 open reading frame 82
C3orf52	-2.29			chromosome 3 open reading frame 52
C16orf74	-2.28			chromosome 16 open reading frame 74
SH3TC1	-2.28			SH3 domain and tetratricopeptide repeats 1
SYTL1	-2.28			synaptotagmin-like 1
DMKN	-2.27			dermokine
FAM86B2	-2.27			family with sequence similarity 86, member B2
GPM6A	-2.26			glycoprotein M6A
C21orf33	-2.25			chromosome 21 open reading frame 33
HIF1A	-2.25			hypoxia inducible factor 1, alpha subunit (basic helix-loop-helix transcription factor)
MAP2	-2.25			microtubule-associated protein 2
SPARC	-2.25			secreted protein, acidic, cysteine-rich (osteonectin)
EEF2K	-2.24			eukaryotic elongation factor-2 kinase
FLJ42392	-2.24			hypothetical LOC400123
SMC4	-2.24			structural maintenance of chromosomes 4
IRX3	-2.22			iroquois homeobox 3
RBMS1	-2.22			RNA binding motif, single stranded interacting protein 1
SLC25A6	-2.22			solute carrier family 25 (mitochondrial carrier; adenine nucleotide translocator), member 6
PNKD	-2.21			paroxysmal nonkinesigenic dyskinesia
ADAMTSL4	-2.2			ADAMTS-like 4
ARHGEF16	-2.2			Rho guanine nucleotide exchange factor (GEF) 16
C1orf133	-2.2			chromosome 1 open reading frame 133
C1orf15-NBL1	-2.2			C1ORF15-NBL1 readthrough
LOC550112	-2.2			hypothetical LOC550112
UPP1	-2.2			uridine phosphorylase 1
ATHL1	-2.19			ATH1, acid trehalase-like 1 (yeast)
ETS2	-2.19			v-ets erythroblastosis virus E26 oncogene homolog 2 (avian)
TMEM185B	-2.19			transmembrane protein 185B
GLP2R	-2.18			glucagon-like peptide 2 receptor
LGALS4	-2.18			lectin, galactoside-binding, soluble, 4
FLJ10661	-2.17			family with sequence similarity 86, member A pseudogene
TESC	-2.17			tescalcin
CYCS	-2.15			cytochrome c, somatic
EPS8L3	-2.15			EPS8-like 3
RPS23	-2.15			ribosomal protein S23
PPAPDC1B	-2.14			phosphatidic acid phosphatase type 2 domain containing 1B
SLC26A2	-2.14			solute carrier family 26 (sulfate transporter), member 2
ANK3	-2.13			ankyrin 3, node of Ranvier (ankyrin G)
ETV1	-2.13			ets variant 1
ZNF532	-2.13			zinc finger protein 532
CDC42EP1	-2.11			CDC42 effector protein (Rho GTPase binding) 1
FAM60A	-2.11			family with sequence similarity 60, member A
MMACHC	-2.11			methylmalonic aciduria (cobalamin deficiency) cblC type, with homocystinuria
PRR7	-2.11			proline rich 7 (synaptic)
B4GALNT1	-2.1			beta-1,4-N-acetyl-galactosaminyl transferase 1
KANK3	-2.1			KN motif and ankyrin repeat domains 3
HLA-DMA	-2.08			major histocompatibility complex, class II, DM alpha
SERF2	-2.08			small EDRK-rich factor 2
APH1B	-2.05			anterior pharynx defective 1 homolog B (C. elegans)
PDSS1	-2.05			prenyl (decaprenyl) diphosphate synthase, subunit 1
RPL13	-2.05			ribosomal protein L13
SFXN4	-2.03			sideroflexin 4
SEC14L4	-2.02			SEC14-like 4 (S. cerevisiae)
GPSM1	-2.01			G-protein signaling modulator 1
LOC388588	-2.01			hypothetical protein LOC388588
MAPKAPK3	-2.01			mitogen-activated protein kinase-activated protein kinase 3
