# Supplementary material for: Transcriptional and Epigenetic Consequences of DMSO Treatment on HepaRG Cells
Source: Cells. 2022 Jul 26;11(15):2298. doi: 10.3390/cells11152298 (PMC9331440; doi:10.3390/cells11152298)
Supplement: Supplementary file 1 [file cells-11-02298-s001.zip › TableS5.xlsx]

## Sheet: Feuil1
Genesets significantly enriched by DMSO addition (D30+DMSO vs D30-DMSO)
NAME	NES	NOM p-val
PEART_HDAC_PROLIFERATION_CLUSTER_UP	1.9806192	< 0.01
WAKABAYASHI_ADIPOGENESIS_PPARG_RXRA_BOUND_WITH_H4K20ME1_MARK	1.9641834	< 0.01
REACTOME_HATS_ACETYLATE_HISTONES	1.5688124	< 0.01
WP_ETHANOL_EFFECTS_ON_HISTONE_MODIFICATIONS	1.4778244	< 0.05
Genesets significantly enriched in absence of DMSO (D30-DMSO vs D30+DMSO)
NAME	NES	NOM p-val
SENESE_HDAC2_TARGETS_DN	-1.8283488	< 0.01
SENESE_HDAC1_AND_HDAC2_TARGETS_UP	-1.7474062	< 0.01
MIKKELSEN_MEF_LCP_WITH_H3K4ME3	-1.6878791	< 0.01
SENESE_HDAC1_AND_HDAC2_TARGETS_DN	-1.6797243	< 0.01
ACEVEDO_LIVER_CANCER_WITH_H3K27ME3_UP	-1.6536763	< 0.01
MIKKELSEN_MCV6_LCP_WITH_H3K4ME3	-1.607952	< 0.01
MEISSNER_NPC_HCP_WITH_H3K4ME2	-1.5759605	< 0.01
MIKKELSEN_IPS_LCP_WITH_H3K4ME3	-1.5573485	< 0.05
HELLER_HDAC_TARGETS_DN	-1.5428936	< 0.01
MEISSNER_NPC_HCP_WITH_H3_UNMETHYLATED	-1.5393265	< 0.01
MIKKELSEN_ES_LCP_WITH_H3K4ME3	-1.5375652	< 0.01
MIKKELSEN_ES_ICP_WITH_H3K4ME3_AND_H3K27ME3	-1.5325712	< 0.05
KIM_RESPONSE_TO_TSA_AND_DECITABINE_UP	-1.4668916	< 0.05
SENESE_HDAC1_TARGETS_UP	-1.4459023	< 0.05
MIKKELSEN_MCV6_HCP_WITH_H3K27ME3	-1.3955942	< 0.01
SENESE_HDAC3_TARGETS_DN	-1.374908	< 0.01
MIKKELSEN_NPC_HCP_WITH_H3K27ME3	-1.3500707	< 0.05
