# Supplementary material for: Transcriptional and Epigenetic Consequences of DMSO Treatment on HepaRG Cells
Source: Cells. 2022 Jul 26;11(15):2298. doi: 10.3390/cells11152298 (PMC9331440; doi:10.3390/cells11152298)
Supplement: Supplementary file 1 [file cells-11-02298-s001.zip › TableS6.xlsx]

## Sheet: H3K4me3
# H3K4me3 differential sites (padj<0.001, FC>2)
Chrom	Start	End	Event	log2FC	padj	GName	Feature
chr1	956001	958000	Down	-1.05	3.19399e-05	AGRN	Promoter3k
chr1	995401	996600	Down	-1.65	1.10157e-06		OtherIntergenic
chr1	2138001	2139700	Down	-1.56	7.30209e-06	C1orf86	Promoter1k
chr1	2321301	2322300	Down	-1.3	0.000157891	MORN1	Promoter3k
chr1	2518501	2519700	Down	-1.33	1.79546e-05	FAM213B	Promoter1k
chr1	3446001	3447400	Down	-1.04	5.09284e-06	MEGF6	Genebody
chr1	3689401	3690500	Down	-1.44	1.82561e-05	LOC388588	Promoter1k
chr1	6084701	6086100	Down	-1.21	1.29903e-05	KCNAB2	Genebody
chr1	6086201	6087800	Down	-2.29	2.5279e-07	KCNAB2	Promoter1k
chr1	8484301	8485300	Down	-1.21	0.00010237	RERE	Genebody
chr1	10457501	10458500	Down	-1.09	3.92213e-09	PGD	Promoter3k
chr1	12227401	12228800	Down	-1.21	0.000232107	TNFRSF1B	Promoter3k
chr1	14077301	14078300	Down	-1.13	5.25734e-07	PRDM2	Promoter3k
chr1	16085801	16086800	Down	-1.79	1.59545e-05	FBLIM1	Promoter3k
chr1	16339401	16341100	Down	-1.76	1.52355e-06	HSPB7	Genebody
chr1	16482501	16483700	Down	-1.38	8.33679e-05	EPHA2	Promoter1k
chr1	16695201	16696200	Down	-1.37	3.92213e-09	C1orf144	Promoter3k
chr1	18085201	18087400	Down	-2.65	3.92213e-09	ACTL8	Genebody
chr1	21946801	21949500	Down	-1.64	3.29645e-06	RAP1GAP	Genebody
chr1	22261701	22264000	Down	-1.04	6.35628e-06	HSPG2	Promoter1k
chr1	25591601	25592800	Down	-1.04	5.81673e-06		OtherIntergenic
chr1	25666001	25667100	Down	-1.27	2.31357e-08	TMEM50A	Promoter3k
chr1	27667901	27670500	Down	-2.58	4.20886e-06	SYTL1	Promoter1k
chr1	28286701	28288200	Down	-1.1	0.000296661	XKR8	Promoter1k
chr1	28763901	28767100	Down	-1.3	2.09344e-05	PHACTR4	Promoter1k
chr1	31191301	31193400	Down	-1.21	2.54423e-06	LOC100129196	Promoter1k
chr1	31259701	31261800	Down	-1.56	2.10409e-06		OtherIntergenic
chr1	31379501	31381900	Down	-1.07	7.48808e-06	SDC3	Promoter1k
chr1	32665301	32667400	Down	-1.03	2.83624e-08	CCDC28B	ProximalPromoter
chr1	33167301	33169400	Down	-1.12	4.06666e-09	SYNC	ProximalPromoter
chr1	33816101	33817200	Down	-1.17	2.51488e-06	PHC2	Genebody
chr1	38469101	38470900	Down	-1.07	2.17009e-06	FHL3	Promoter3k
chr1	40998001	40999400	Down	-1.13	3.25587e-06	ZNF684	Promoter3k
chr1	41453801	41455500	Up	1.19	1.01572e-06	CTPS	Genebody
chr1	41948601	41950300	Down	-1.41	8.12253e-06	EDN2	Promoter1k
chr1	43310601	43311600	Down	-1.02	4.26581e-06	ERMAP	Genebody
chr1	44445501	44446900	Down	-1.43	2.60777e-06	B4GALT2	ProximalPromoter
chr1	44889301	44891300	Down	-1.29	1.47265e-07	RNF220	Genebody
chr1	47652401	47656600	Down	-1.9	1.52404e-07	PDZK1IP1	Promoter3k
chr1	47656901	47659000	Down	-1.8	3.92213e-09	PDZK1IP1	Promoter3k
chr1	48687701	48690100	Down	-1.33	6.36463e-06	SLC5A9	Promoter1k
chr1	53171801	53174500	Down	-1.27	4.06666e-09		OtherIntergenic
chr1	55265601	55267800	Down	-1.2	2.51688e-06	TTC22	ProximalPromoter
chr1	55446201	55447200	Down	-1.15	9.62167e-05	TMEM61	ProximalPromoter
chr1	61102801	61104400	Down	-1.19	3.55854e-06		Genedesert
chr1	75567201	75568700	Down	-1.16	6.29839e-06		OtherIntergenic
chr1	78607101	78609100	Down	-1.33	8.83219e-06		OtherIntergenic
chr1	78688701	78690000	Down	-1.23	1.49983e-05		OtherIntergenic
chr1	81772101	81773200	Down	-1.07	3.11774e-06		Genedesert
chr1	85528201	85529200	Down	-1.53	0.000326264	WDR63	Promoter1k
chr1	89113201	89114800	Down	-1.4	1.39432e-06		Genedesert
chr1	94778901	94780900	Down	-1.79	3.92213e-09		OtherIntergenic
chr1	95004201	95007400	Down	-1.02	1.1806e-08	F3	Promoter3k
chr1	104186001	104187200	Down	-1.99	1.49362e-06		OtherIntergenic
chr1	104203201	104205000	Down	-1.72	9.96329e-09	AMY1B	Genebody
chr1	108740201	108741400	Down	-1.11	3.92213e-09	SLC25A24	Promoter3k
chr1	109504001	109505000	Down	-1.25	5.50093e-07	CLCC1	Promoter3k
chr1	109934001	109935400	Down	-1.27	4.82483e-07	SORT1	Promoter3k
chr1	110305001	110307300	Down	-1.6	8.22485e-07	EPS8L3	Promoter1k
chr1	114521501	114523200	Down	-1.18	4.74996e-09	OLFML3	Promoter1k
chr1	119455901	119457100	Down	-1.64	4.50254e-07	TBX15	Genebody
chr1	120561201	120562800	Down	-1.65	8.05297e-06	NOTCH2	Genebody
chr1	121128601	121129900	Down	-1.16	1.41547e-05		OtherIntergenic
chr1	142701501	142705300	Down	-1.17	1.77922e-06		Pericentromere
chr1	142833401	142837600	Down	-2.06	7.47457e-09		Pericentromere
chr1	143199801	143203000	Down	-1.21	2.85038e-06		Pericentromere
chr1	143385201	143386600	Down	-1.05	9.66411e-06		Pericentromere
chr1	143387001	143389600	Down	-1.91	1.67672e-08		Pericentromere
chr1	143727501	143729300	Down	-1.1	1.19463e-05	FLJ39739	Genebody
chr1	143740101	143741900	Down	-1.25	3.93263e-09	FLJ39739	Genebody
chr1	143916801	143917800	Down	-1.28	1.20476e-05	SRGAP2P2	Promoter3k
chr1	144704101	144709500	Down	-1.01	1.34261e-05	NBPF9	Genebody
chr1	145113501	145115900	Down	-1.73	7.30209e-06	SEC22B	Genebody
chr1	145726701	145727700	Down	-1.7	2.11548e-05	PDZK1	Promoter1k
chr1	145729201	145731300	Down	-1.28	4.06666e-09	PDZK1	Promoter3k
chr1	152006601	152009500	Down	-1.13	8.5167e-08	S100A11	Promoter3k
chr1	152019301	152020700	Down	-1.39	3.92213e-09		OtherIntergenic
chr1	153329901	153331800	Down	-2.28	4.40407e-06	S100A9	Promoter1k
chr1	153598101	153600600	Down	-1.49	4.06666e-09	S100A13	ProximalPromoter
chr1	153650101	153652600	Down	-1.42	2.34709e-08	NPR1	ProximalPromoter
chr1	153933501	153935200	Down	-1.06	4.06666e-09	SLC39A1	Genebody
chr1	154528301	154529700	Down	-1.3	1.22612e-06	UBE2Q1	Promoter3k
chr1	155051001	155053100	Down	-1.29	1.20675e-05	EFNA3	Promoter1k
chr1	155534301	155535400	Down	-1.4	2.55588e-06	ASH1L	Promoter3k
chr1	155948801	155949800	Down	-1.28	1.61279e-05	ARHGEF2	Promoter1k
chr1	156646701	156647800	Down	-1.47	8.49739e-08	NES	ProximalPromoter
chr1	161042401	161045400	Down	-2.09	6.3121e-08	PVRL4	Genebody
chr1	161206001	161208800	Up	1.86	3.63561e-08	NR1I3	Promoter1k
chr1	163616101	163617200	Down	-1.07	1.47454e-05		Genedesert
chr1	169338401	169339400	Down	-1.33	9.16839e-06	BLZF1	Promoter3k
chr1	173883801	173887200	Up	1.05	1.27042e-08	SERPINC1	Promoter3k
chr1	179110201	179112700	Down	-2.61	5.93114e-06	ABL2	Promoter1k
chr1	179843701	179844800	Down	-1.08	9.36352e-09	TOR1AIP2	Promoter3k
chr1	181013201	181015300	Down	-2.01	2.7248e-06	MR1	Genebody
chr1	186147501	186148600	Up	1.08	7.98541e-06	MIR548F1	Genebody
chr1	186265101	186266700	Down	-1.02	5.15231e-06	PRG4	Promoter1k
chr1	193082801	193085400	Down	-1.57	1.35417e-05		OtherIntergenic
chr1	196713201	196714200	Up	1.14	4.61528e-06	CFH	Genebody
chr1	198203101	198204700	Down	-1.26	1.78567e-05	NEK7	Genebody
chr1	200381201	200382300	Down	-1.26	1.2521e-06	ZNF281	Promoter3k
chr1	201508501	201509600	Down	-1.05	0.000127326		OtherIntergenic
chr1	206643301	206645300	Down	-1.26	3.19612e-06	IKBKE	Promoter1k
chr1	207496101	207497100	Down	-1.12	5.27474e-05	CD55	Promoter3k
chr1	213225401	213226600	Down	-1.05	7.16222e-06	RPS6KC1	Promoter3k
chr1	215739001	215740000	Down	-1.51	7.29414e-06	KCTD3	Promoter3k
chr1	217076501	217079200	Down	-1.53	4.06666e-09	ESRRG	Genebody
chr1	218671401	218673200	Down	-1.11	6.84077e-06		OtherIntergenic
chr1	227916801	227918000	Down	-1.09	3.73748e-06	LOC100130093	Promoter3k
chr1	228757201	228759100	Down	-1.2	9.02076e-05		OtherIntergenic
chr1	236044601	236047400	Down	-1.07	5.17744e-09		OtherIntergenic
chr1	236228901	236229900	Down	-1	0.000114951	NID1	Promoter1k
chr1	239793701	239794900	Down	-1.11	3.92213e-09	CHRM3	Promoter3k
chr1	241695701	241696700	Down	-1.11	5.08822e-05	KMO	Promoter1k
chr1	244999801	245001200	Down	-1.05	9.52791e-06	FAM36A	Promoter3k
chr1	245023401	245024700	Down	-1.09	2.35131e-06	HNRNPU	Genebody
chr10	178501	180200	Down	-1.04	3.92213e-09	ZMYND11	Promoter3k
chr10	1096501	1097500	Down	-1.01	2.4775e-06	IDI1	Promoter3k
chr10	2191901	2193000	Down	-1.11	2.20665e-06		OtherIntergenic
chr10	3141301	3143000	Down	-1.68	3.97055e-06	PFKP	Genebody
chr10	3820901	3822700	Down	-1.19	8.38597e-09	KLF6	Genebody
chr10	4283601	4286100	Down	-1.19	4.06666e-09		OtherIntergenic
chr10	5223801	5228000	Down	-1.94	3.78798e-07	AKR1CL1	Promoter3k
chr10	6049901	6051800	Down	-1.31	1.47702e-06		OtherIntergenic
chr10	24544101	24545700	Down	-1.1	4.51538e-08	PRINS	Genebody
chr10	30235701	30237100	Down	-1.26	3.92213e-09		OtherIntergenic
chr10	30288601	30289800	Down	-2.39	9.47603e-05		OtherIntergenic
chr10	33243201	33244200	Down	-1.06	3.32613e-05	ITGB1	Genebody
chr10	47148001	47151600	Down	-1.27	1.07029e-06	LOC643650	Promoter3k
chr10	47170601	47175000	Down	-2.09	9.30708e-09	ANXA8L1	Promoter3k
chr10	47746001	47748800	Down	-1.73	3.70792e-07	ANXA8L2	Promoter1k
chr10	48354901	48356100	Down	-1	3.92213e-09	ZNF488	Promoter1k
chr10	49198001	49200800	Down	-1.42	3.8375e-08		OtherIntergenic
chr10	60030201	60031300	Down	-1.05	1.5598e-07	CISD1	Promoter3k
chr10	60146301	60147400	Down	-1.1	3.92213e-09	TFAM	Promoter3k
chr10	62330801	62331900	Down	-1.2	5.16469e-06	ANK3	Promoter3k
chr10	64002601	64004500	Down	-1.57	9.3791e-06	RTKN2	Genebody
chr10	73531901	73533900	Down	-1.03	6.89095e-06	C10orf54	Promoter1k
chr10	75912201	75913300	Down	-1.26	2.85935e-08	ADK	Promoter3k
chr10	80216501	80218400	Down	-1.79	3.80674e-06		OtherIntergenic
chr10	80735901	80737700	Down	-1.84	4.13344e-06	LOC283050	Genebody
chr10	86726001	86727800	Up	1.09	1.12145e-05		Genedesert
chr10	92676901	92681600	Down	-1.29	3.55762e-05	ANKRD1	Promoter3k
chr10	92981701	92982700	Down	-1.78	5.15244e-07	PCGF5	Promoter3k
chr10	96522301	96524300	Up	1.4	3.92213e-09	CYP2C19	Promoter1k
chr10	96697601	96702600	Up	2.53	1.59477e-06	CYP2C9	Promoter3k
chr10	102497701	102499900	Down	-1.5	3.24309e-08		OtherIntergenic
chr10	102755801	102756800	Down	-1.74	2.68279e-05	LZTS2	Promoter1k
chr10	104195401	104196900	Down	-1.49	1.45549e-07	MIR146B	ProximalPromoter
chr10	115222201	115223200	Down	-2.61	4.19033e-06		OtherIntergenic
chr10	115311901	115316600	Up	1.15	6.73338e-09	HABP2	Promoter3k
chr10	116525901	116527100	Down	-1.47	1.98453e-06		OtherIntergenic
chr10	124713801	124715800	Down	-1.08	4.06666e-09	C10orf88	Promoter1k
chr10	127582501	127583700	Down	-1.27	5.03987e-05	FANK1	Promoter3k
chr10	129706201	129707300	Down	-1.12	2.22413e-06	PTPRE	Promoter3k
chr10	134211001	134212500	Down	-1.04	0.000190836	PWWP2B	Promoter3k
chr10	135340301	135343200	Up	2.49	3.92213e-09	CYP2E1	Promoter1k
chr11	406001	407000	Down	-1.47	1.4279e-05	SIGIRR	Genebody
chr11	562101	563100	Down	-1.03	1.39709e-06	RASSF7	Promoter3k
chr11	803701	805100	Down	-1.1	2.65354e-06	PIDD	Promoter1k
chr11	1591401	1592400	Down	-1	1.25024e-05	DUSP8	Promoter3k
chr11	2948101	2952400	Down	-1.09	4.65609e-06	PHLDA2	Promoter1k
chr11	6626301	6627600	Down	-1.15	4.06666e-09	ILK	Promoter3k
chr11	6948701	6949800	Down	-1.05	1.1303e-05	ZNF215	Promoter3k
chr11	11472001	11473300	Down	-2.89	5.52252e-08	GALNTL4	Genebody
chr11	11865901	11866900	Down	-1.09	8.84802e-07	USP47	Genebody
chr11	15696101	15697200	Down	-3.34	3.92213e-09		OtherIntergenic
chr11	18266401	18270900	Down	-2.06	5.59689e-09	SAA2	Promoter3k
chr11	18287301	18289200	Down	-2.1	9.87932e-09	SAA1	Promoter1k
chr11	19737001	19738000	Down	-1.06	4.38444e-06	NAV2	Promoter3k
chr11	32109201	32110800	Down	-1.02	1.36653e-06	RCN1	Promoter3k
chr11	44587701	44589000	Down	-1.03	1.55843e-06	CD82	Promoter3k
chr11	47205901	47208900	Down	-1.22	3.62274e-06	PACSIN3	ProximalPromoter
chr11	58494601	58498600	Up	1.06	6.15329e-08	GLYAT	Promoter3k
chr11	60929601	60930600	Down	-1.04	5.33799e-09	VPS37C	Promoter3k
chr11	61060401	61061900	Down	-1.34	2.38205e-06	VWCE	Promoter3k
chr11	61520701	61522800	Down	-1.28	3.66147e-06	DKFZP434K028	Genebody
chr11	63931701	63933200	Down	-1.27	6.6587e-06	MACROD1	Promoter3k
chr11	64001801	64003500	Down	-1.39	1.31223e-06	VEGFB	Promoter1k
chr11	65183901	65185200	Down	-1.32	4.60409e-06		OtherIntergenic
chr11	65186401	65187800	Down	-1.33	9.69953e-07		OtherIntergenic
chr11	65221601	65223700	Down	-1.14	7.59063e-05		OtherIntergenic
chr11	65340001	65345400	Down	-1.22	7.03034e-09	EHBP1L1	Promoter1k
chr11	65665501	65668200	Down	-1.39	1.48683e-07	FOSL1	Promoter3k
chr11	66034601	66035800	Down	-1.05	6.96394e-05	KLC2	Genebody
chr11	66102101	66104800	Down	-1.7	1.9119e-06	RIN1	Promoter1k
chr11	66790801	66793200	Down	-1.78	4.6539e-08	SYT12	Promoter3k
chr11	68082801	68083800	Down	-1.01	3.17813e-06	LRP5	Genebody
chr11	72783701	72784700	Down	-1.33	8.78498e-06	FCHSD2	Genebody
chr11	77732801	77735100	Down	-1.33	2.50275e-05	KCTD14	Promoter1k
chr11	85957501	85958500	Down	-1.06	3.33771e-06	EED	Promoter3k
chr11	89582501	89583500	Down	-2.78	3.92213e-09	TRIM53P	Genebody
chr11	89585701	89587500	Down	-2.92	7.06455e-07	LOC399940	Promoter1k
chr11	93863001	93865400	Down	-1.04	4.64933e-09	PANX1	Promoter3k
chr11	98866501	98868700	Up	1.21	8.48864e-06		Genedesert
chr11	102187701	102192600	Down	-1.09	2.33908e-06	BIRC3	Promoter3k
chr11	102219401	102220600	Down	-1.03	2.86414e-06	BIRC2	Promoter3k
chr11	102400601	102402300	Down	-1.14	3.92213e-09	MMP7	ProximalPromoter
chr11	102618701	102619800	Down	-1.49	5.5468e-06		OtherIntergenic
chr11	104150301	104153100	Up	1.12	1.06454e-05		OtherIntergenic
chr11	108462501	108463500	Down	-1.16	4.49721e-07	EXPH5	Promoter3k
chr11	111780801	111782100	Down	-1.06	2.65354e-06	CRYAB	Promoter3k
chr11	111852501	111854600	Up	1.01	2.0309e-05	DIXDC1	Genebody
chr11	112031301	112035700	Down	-1.42	2.28808e-05	IL18	Promoter3k
chr11	113935501	113937100	Down	-1.31	2.69279e-08	ZBTB16	Genebody
chr11	114171801	114176100	Down	-1.67	1.42211e-05	NNMT	Genebody
chr11	114176601	114178500	Down	-1.54	3.92213e-09	NNMT	Genebody
chr11	116700801	116703600	Up	1.16	4.90913e-09	APOC3	Promoter3k
chr11	118779701	118782600	Down	-1.34	2.27907e-06	BCL9L	Promoter1k
chr11	119597201	119598200	Down	-2.61	0.000162151	PVRL1	Promoter3k
chr11	120272301	120273300	Down	-1.27	9.61596e-06	ARHGEF12	Genebody
chr11	122049501	122051600	Down	-1.27	3.92213e-09	MIR100HG	Genebody
chr11	123063401	123066200	Down	-1.26	6.37486e-09	CLMP	Promoter3k
chr11	123947201	123948200	Down	-1.03	6.7988e-06		OtherIntergenic
chr11	130182101	130183100	Down	-1.18	1.9479e-07	ZBTB44	Promoter3k
chr11	130607701	130610500	Down	-1.89	8.38754e-09		OtherIntergenic
chr11	134156701	134157700	Up	1.2	6.02455e-06	GLB1L3	Genebody
chr12	10872801	10874200	Down	-1.01	0.000153576	CSDA	Promoter3k
chr12	12711801	12714300	Down	-1.09	1.46692e-05	DUSP16	Promoter3k
chr12	40007801	40009800	Down	-1.01	1.85977e-05	ABCD2	Genebody
chr12	40009901	40010900	Down	-1.01	0.00010568	ABCD2	Genebody
chr12	43086501	43088300	Down	-1.12	1.17623e-05		OtherIntergenic
chr12	46386301	46387500	Down	-1.18	1.00591e-05	SCAF11	Promoter3k
chr12	46759101	46764000	Down	-1.21	6.34086e-06	SLC38A2	Genebody
chr12	49207301	49208500	Down	-1.01	2.47708e-05	CACNB3	Promoter1k
chr12	50100001	50101000	Down	-1.18	1.33646e-06	FMNL3	Promoter1k
chr12	51417001	51418200	Down	-1.27	2.4748e-08	SLC11A2	Promoter3k
chr12	53624501	53626600	Down	-1.45	4.82604e-07	RARG	Promoter1k
chr12	53775201	53776500	Down	-1.12	6.00129e-08	SP1	Promoter3k
chr12	56123101	56125200	Down	-1.01	2.36448e-08	CD63	Promoter3k
chr12	56235101	56237600	Down	-2.7	8.7214e-09	MMP19	Promoter1k
chr12	56916301	56918000	Down	-1.49	1.69681e-06	RBMS2	Promoter3k
chr12	57036901	57038500	Down	-1.06	1.95998e-08	ATP5B	Promoter3k
chr12	57156401	57159500	Up	1.07	4.90373e-09	HSD17B6	Promoter1k
chr12	58025001	58026100	Down	-1.44	0.000102881	B4GALNT1	Promoter3k
chr12	69206201	69212000	Down	-1.49	1.15423e-05	MDM2	Genebody
chr12	69323801	69326300	Down	-1.22	2.51442e-05	CPM	Promoter3k
chr12	73548201	73549600	Down	-1.36	9.45685e-06		Genedesert
chr12	76475601	76477500	Down	-1.01	8.45246e-06	NAP1L1	Promoter3k
chr12	80079301	80081200	Down	-1.01	6.42033e-06	PAWR	Genebody
chr12	80840101	80842200	Down	-1.86	6.42599e-06	PTPRQ	Genebody
chr12	86668201	86669300	Down	-1.14	2.03774e-05	MGAT4C	Genebody
chr12	91504101	91506000	Down	-1.11	1.05759e-06	LUM	Promoter1k
chr12	93793101	93794200	Down	-1.12	5.19103e-07	NUDT4P1	Genebody
chr12	95037201	95039000	Down	-1.08	8.45725e-07	TMCC3	Genebody
chr12	100376001	100378300	Down	-1.17	2.1407e-07	ANKS1B	Promoter3k
chr12	101111101	101112500	Down	-1.07	9.48489e-06		OtherIntergenic
chr12	104685201	104689400	Down	-1.09	5.40665e-09	TXNRD1	Genebody
chr12	105346501	105348000	Down	-1.15	6.39697e-07		OtherIntergenic
chr12	109245601	109246900	Down	-1.82	2.84506e-07	SSH1	Genebody
chr12	111473001	111474000	Down	-1.15	3.88432e-06	CUX2	Promoter3k
chr12	117535401	117536400	Down	-1.04	5.91161e-09	TESC	Promoter3k
chr12	120882101	120883100	Down	-1.03	2.91196e-06	TRIAP1	Promoter3k
chr12	125000501	125003600	Down	-1.03	5.57497e-05	NCOR2	Genebody
chr13	23147401	23148700	Down	-1.19	1.92215e-06		Genedesert
chr13	24461301	24462500	Down	-1.13	4.28639e-06	MIPEP	Promoter3k
chr13	25876701	25878000	Down	-1.18	6.59586e-07	NUPL1	Promoter3k
chr13	26829801	26831200	Down	-1.17	7.09987e-06	CDK8	Promoter3k
chr13	33162301	33163400	Down	-1.01	2.00324e-06	PDS5B	Promoter3k
chr13	40139001	40140500	Down	-1.17	5.19201e-09	LHFP	Genebody
chr13	40907201	40909200	Down	-2.05	3.92213e-09		OtherIntergenic
chr13	44717101	44718100	Down	-1.14	0.000111937		OtherIntergenic
chr13	45047001	45048900	Up	1.44	6.97491e-06	TSC22D1	Promoter1k
chr13	56390601	56391800	Up	1.15	5.81517e-06		Genedesert
chr13	56392601	56393600	Up	1.03	5.73751e-06		Genedesert
chr13	66997801	66999600	Down	-2.33	4.27209e-07	PCDH9	Genebody
chr13	67797301	67800100	Down	-1.1	1.23007e-05	PCDH9	Genebody
chr13	67917401	67921800	Down	-1.07	2.08521e-06		Genedesert
chr13	69741301	69742400	Down	-1.27	0.000185998		OtherIntergenic
chr13	76110001	76111000	Down	-1.21	2.33186e-06	COMMD6	Promoter3k
chr13	77896601	77898700	Down	-1.87	1.37244e-06	MYCBP2	Genebody
chr13	90586101	90587100	Down	-1.07	5.9005e-06		Genedesert
chr13	91089401	91093100	Down	-1.14	2.09198e-05		OtherIntergenic
chr13	91150801	91155500	Down	-1.13	1.6541e-05		OtherIntergenic
chr13	102937601	102939200	Down	-2.01	1.04437e-06	FGF14	Genebody
chr13	106426301	106427300	Down	-1.21	9.27211e-07		OtherIntergenic
chr13	106631201	106634500	Down	-2.65	1.19471e-07		OtherIntergenic
chr13	107029301	107030900	Down	-1.27	2.21741e-06	LINC00460	Promoter3k
chr13	109916701	109923100	Down	-1.24	1.9976e-08		OtherIntergenic
chr13	110435601	110436800	Down	-1.02	4.63127e-06	IRS2	Promoter3k
chr13	111363101	111364100	Down	-1.05	0.000139604	ING1	Promoter3k
chr14	23279301	23285600	Down	-1.57	1.05235e-08	SLC7A7	Promoter3k
chr14	23525401	23526700	Down	-1.19	2.82612e-06	CDH24	Promoter1k
chr14	29968501	29969500	Down	-1.15	3.2266e-05	MIR548AI	Genebody
chr14	36786601	36787600	Down	-1.67	5.0633e-06	MBIP	Promoter3k
chr14	38558601	38559600	Up	1.36	3.14674e-06		OtherIntergenic
chr14	42243601	42244600	Up	1.04	4.13421e-08	LRFN5	Genebody
chr14	50999701	51000800	Down	-1.09	3.40942e-06	ATL1	Promoter1k
chr14	51863001	51864900	Down	-2.02	4.77778e-07		OtherIntergenic
chr14	55568901	55570600	Down	-1.72	4.03489e-09		OtherIntergenic
chr14	57957501	57961000	Down	-1.55	2.16456e-05	C14orf105	Promoter3k
chr14	58895401	58896400	Down	-1.11	0.000311249	KIAA0586	Promoter3k
chr14	62163601	62169200	Down	-1.1	6.8509e-05	HIF1A	Promoter3k
chr14	63566901	63567900	Down	-1.08	3.92213e-09	KCNH5	Promoter3k
chr14	64972701	64974000	Down	-1.15	6.31584e-07	ZBTB1	Promoter3k
chr14	69446801	69447800	Down	-1.2	1.80375e-08	ACTN1	Promoter3k
chr14	70262101	70264400	Down	-1.4	1.93007e-06	SLC10A1	Promoter1k
chr14	73703801	73706000	Down	-1.16	9.01919e-06	PAPLN	Promoter1k
chr14	76619101	76620500	Down	-1.01	5.2618e-06	C14orf118	Promoter3k
chr14	77500401	77501500	Down	-1.02	3.00359e-06		OtherIntergenic
chr14	80351901	80353100	Down	-1.04	8.61138e-06		OtherIntergenic
chr14	81789701	81791000	Down	-1.64	9.67804e-09	STON2	Genebody
chr14	91972701	91973700	Down	-1.21	1.34226e-07	SMEK1	Genebody
chr14	99944501	99945800	Down	-1.07	3.76404e-07	SETD3	Promoter3k
chr14	100497401	100499100	Down	-1.56	1.09352e-08		OtherIntergenic
chr14	102991801	102992800	Down	-1.09	2.79517e-07		OtherIntergenic
chr14	103589001	103591500	Down	-1.08	4.75606e-06	TNFAIP2	Promoter3k
chr14	104344801	104345900	Down	-1.22	3.92213e-09		OtherIntergenic
chr14	105156901	105158400	Down	-1.04	2.07925e-05	INF2	Promoter3k
chr14	105443001	105445100	Down	-1.22	5.04156e-06	AHNAK2	Promoter1k
chr14	105552701	105553900	Down	-1.33	3.36438e-07		OtherIntergenic
chr14	105646101	105647200	Down	-1.01	4.06666e-09	NUDT14	Promoter3k
chr14	105941601	105944100	Down	-1.51	7.7245e-06	CRIP2	Promoter3k
chr15	20883401	20884900	Down	-1.75	8.36473e-06	NBEAP1	Genebody
chr15	21891001	21893400	Down	-1.21	3.74018e-05		OtherIntergenic
chr15	23206101	23207200	Down	-1.22	2.80759e-07	WHAMMP3	Promoter3k
chr15	29962801	29964800	Down	-1.52	2.88947e-07		OtherIntergenic
chr15	31680201	31681500	Down	-1.54	3.52268e-08		OtherIntergenic
chr15	40210001	40212700	Down	-1.24	1.61235e-08	GPR176	Promoter3k
chr15	40294201	40296900	Down	-2.2	2.77273e-06	EIF2AK4	Genebody
chr15	40399301	40400300	Down	-1.11	3.45535e-06	BMF	Promoter3k
chr15	41245401	41247600	Up	1.72	1.52168e-07	CHAC1	Promoter1k
chr15	41786601	41788200	Down	-1.04	4.97963e-06	ITPKA	Promoter3k
chr15	41851501	41853100	Down	-1.28	7.84252e-05	TYRO3	Promoter3k
chr15	44085901	44086900	Down	-1.28	6.87995e-07	SERF2	Promoter3k
chr15	44582201	44583200	Down	-1.06	4.1636e-06	CASC4	Promoter3k
chr15	58429801	58434300	Up	1.12	6.77386e-07	AQP9	Promoter3k
chr15	59061501	59062900	Down	-1.14	4.38048e-06	FAM63B	Promoter3k
chr15	59903301	59906300	Down	-1.09	3.72932e-06	GCNT3	Promoter1k
chr15	62593501	62595100	Down	-1.93	3.92213e-09		OtherIntergenic
chr15	65065701	65067200	Down	-1	1.28928e-05	RBPMS2	Promoter3k
chr15	69591401	69593200	Down	-1.21	2.29107e-05	PAQR5	Promoter3k
chr15	71983201	71985100	Down	-1.05	1.05797e-06	THSD4	Genebody
chr15	75227801	75228800	Down	-1.05	1.10172e-06	COX5A	Promoter3k
chr15	75249401	75252200	Down	-1.24	6.62175e-09	RPP25	Promoter3k
chr15	76302101	76303300	Down	-1.1	1.02611e-05	NRG4	Promoter3k
chr15	77714401	77715700	Down	-1.33	9.98655e-09	HMG20A	Promoter3k
chr15	79102501	79103500	Down	-1.31	9.98976e-05	ADAMTS7	Promoter1k
chr15	80365201	80367100	Down	-1.2	1.97817e-05	ZFAND6	Promoter3k
chr15	80541601	80543900	Down	-1.27	8.71931e-09		OtherIntergenic
chr15	82088401	82089600	Down	-1.31	1.17075e-06		OtherIntergenic
chr15	86122001	86128800	Down	-1.39	1.84107e-08	AKAP13	Genebody
chr15	90119401	90120400	Down	-1.34	8.61511e-07	C15orf42	Promoter3k
chr15	90454501	90455500	Down	-1.03	1.80128e-07	C15orf38	Promoter3k
chr15	99416201	99418500	Down	-1	8.791e-07	IGF1R	Genebody
chr15	99694101	99697000	Down	-1.03	4.15858e-06	TTC23	Genebody
chr15	102030401	102031400	Down	-1.31	1.27222e-06	PCSK6	Promoter1k
chr16	776901	778800	Down	-1.84	4.42611e-05	HAGHL	Promoter1k
chr16	1126701	1129300	Down	-1.79	1.58484e-08	SSTR5	Genebody
chr16	1139601	1141200	Down	-1.2	1.032e-05	C1QTNF8	Genebody
chr16	1203201	1205800	Down	-2.15	1.7248e-06	CACNA1H	Promoter3k
chr16	3744801	3747800	Down	-1.02	2.68233e-07	TRAP1	Genebody
chr16	4364101	4365100	Down	-1.57	7.97702e-05		OtherIntergenic
chr16	13072501	13074400	Down	-1	2.51198e-08	SHISA9	Genebody
chr16	15148001	15149200	Down	-1.05	3.28314e-06	NTAN1	Promoter3k
chr16	20462301	20467800	Up	1.02	2.85726e-08	ACSM2A	Promoter3k
chr16	20583601	20588400	Up	1.51	2.60799e-07	ACSM2B	Promoter3k
chr16	20686901	20688200	Down	-1.31	2.73431e-06	ACSM1	Genebody
chr16	21510001	21511600	Down	-1.17	4.06666e-09	LOC100271836	Promoter3k
chr16	29818401	29820800	Down	-1.1	5.8438e-06	MAZ	Promoter3k
chr16	30347001	30349000	Down	-1.09	1.63396e-05	LOC595101	Promoter3k
chr16	30390501	30391500	Down	-1.77	7.73528e-05	2001-09-01	Genebody
chr16	46724301	46725600	Down	-1.03	1.16761e-07	ORC6	Promoter3k
chr16	47496501	47497800	Down	-1.25	1.0497e-05	PHKB	Promoter3k
chr16	51465701	51466700	Down	-1.64	3.92213e-09		OtherIntergenic
chr16	54318201	54319300	Down	-1.76	4.29405e-06	IRX3	Promoter3k
chr16	56691501	56692900	Down	-1.16	6.1051e-06	MT1F	Promoter1k
chr16	57832201	57836700	Down	-1.04	3.94556e-06	KIFC3	Promoter3k
chr16	61950601	61951600	Down	-1.21	5.28036e-05	CDH8	Genebody
chr16	65153901	65155800	Down	-1.14	4.6661e-06	CDH11	Promoter3k
chr16	66586901	66588200	Down	-1.04	0.000264305	CKLF	Promoter3k
chr16	66728801	66729800	Down	-1.24	0.000236466	CMTM4	Promoter3k
chr16	67448901	67449900	Down	-1.28	0.000163758	ZDHHC1	Promoter1k
chr16	67699001	67701800	Down	-1.05	3.23764e-06	C16orf48	ProximalPromoter
chr16	71494001	71495100	Down	-1.44	7.32065e-06	ZNF23	Promoter3k
chr16	71559601	71561600	Down	-1.66	1.03346e-07	CHST4	Promoter1k
chr16	72047701	72050500	Down	-2.53	1.40319e-08	DHODH	Genebody
chr16	82068001	82071800	Down	-1.48	5.91237e-09	HSD17B2	Promoter3k
chr16	84536601	84537600	Down	-1.19	1.79692e-05	KIAA1609	Promoter3k
chr16	85783201	85784500	Down	-1.08	2.75865e-05	C16orf74	Promoter1k
chr16	86612901	86614700	Down	-1.06	2.88736e-06	FOXL1	Promoter3k
chr16	87418101	87419100	Down	-1.01	3.59511e-05	FBXO31	Genebody
chr16	88849001	88850900	Down	-1.03	4.84455e-06	PIEZO1	Promoter3k
chr16	88870401	88871600	Down	-1.47	1.50358e-05	CDT1	Promoter1k
chr16	89895001	89896600	Down	-1	6.11353e-06	SPIRE2	Promoter1k
chr16	89938401	89939500	Down	-1.33	0.000121244	TCF25	Promoter3k
chr17	1645801	1648600	Up	1.18	1.24664e-08	SERPINF2	Promoter1k
chr17	3378801	3381700	Down	-1.28	1.71764e-05	ASPA	Promoter1k
chr17	4674601	4676500	Down	-1.2	3.3884e-06	TM4SF5	Promoter1k
chr17	4853201	4855000	Down	-1.51	0.000137658	ENO3	Promoter1k
chr17	5675101	5677000	Down	-1.19	3.92213e-09	LOC339166	Promoter1k
chr17	6552701	6553700	Down	-1.22	3.92213e-09	MED31	Promoter3k
chr17	7342801	7344400	Down	-1.37	2.13049e-06	FGF11	Promoter1k
chr17	7381201	7382300	Down	-1.08	0.000427369	ZBTB4	Promoter3k
chr17	7789201	7792200	Down	-1.14	3.64677e-05	CHD3	Promoter3k
chr17	8287601	8288600	Down	-1	2.3645e-06	RPL26	Promoter3k
chr17	11898701	11899700	Down	-1.13	7.18146e-06	ZNF18	Promoter3k
chr17	15552501	15555900	Down	-1.23	8.89777e-09	TRIM16	Genebody
chr17	17206901	17208400	Down	-1.02	3.55507e-07	NT5M	Promoter1k
chr17	27369501	27372700	Up	1.24	1.50724e-07	PIPOX	Promoter3k
chr17	27921301	27922300	Down	-1.71	1.18231e-05	ANKRD13B	Promoter3k
chr17	29149901	29150900	Down	-1.07	0.000221115	CRLF3	Promoter3k
chr17	29875001	29876100	Down	-1.11	3.71007e-07		OtherIntergenic
chr17	32581601	32583700	Down	-2.3	2.34432e-08	CCL2	Promoter1k
chr17	33445301	33446300	Down	-1.15	8.16068e-05	RAD51D	Promoter3k
chr17	33915401	33916600	Down	-1.03	9.55434e-07	AP2B1	Promoter3k
chr17	36077401	36078500	Down	-1.63	3.92213e-09	HNF1B	Genebody
chr17	37006801	37007900	Down	-1	3.2733e-06	RPL23	Promoter3k
chr17	37352601	37354400	Down	-1.26	8.27922e-09	CACNB1	Promoter1k
chr17	40834101	40835800	Down	-1.35	3.92213e-09	CNTNAP1	Promoter1k
chr17	41400001	41401700	Down	-2.18	9.44945e-06		OtherIntergenic
chr17	42402101	42404700	Down	-1.04	7.9645e-06	SLC25A39	Promoter3k
chr17	43501401	43503600	Down	-1.32	8.25951e-09	ARHGAP27	Promoter1k
chr17	44266801	44268500	Down	-1.14	6.84157e-07	KIAA1267	Promoter3k
chr17	45770201	45771200	Down	-1.41	9.69186e-08	TBKBP1	Promoter3k
chr17	45927401	45928500	Down	-2.25	2.26437e-06	SP6	Genebody
chr17	46722401	46725900	Down	-1.14	7.62901e-07		OtherIntergenic
chr17	46804501	46805800	Down	-1.05	1.36068e-05	HOXB13	Promoter1k
chr17	48133701	48136500	Down	-1.01	1.45303e-05	ITGA3	Promoter3k
chr17	54992201	54993200	Down	-1.07	4.60674e-05	TRIM25	Promoter3k
chr17	56033201	56034200	Down	-1.19	5.91885e-08		OtherIntergenic
chr17	58157301	58158300	Down	-1.16	7.56255e-06	HEATR6	Promoter3k
chr17	60782001	60783600	Down	-1.56	1.06451e-07	MARCH10	Genebody
chr17	61044601	61046400	Down	-1.16	1.26582e-05	MIR548W	Genebody
chr17	67136001	67138600	Down	-1.01	1.52843e-05	ABCA6	Promoter1k
chr17	68076801	68078700	Down	-1.27	2.14904e-06	KCNJ16	Genebody
chr17	68656501	68657500	Down	-1.81	0.000202705		Genedesert
chr17	72201201	72202200	Down	-1.24	2.11843e-06	RPL38	Promoter3k
chr17	72207401	72208500	Down	-1.14	1.29264e-05	MGC16275	Promoter3k
chr17	72732701	72735200	Down	-1.26	7.14876e-06	RAB37	Promoter1k
chr17	72984301	72985500	Down	-1.17	4.05372e-06	CDR2L	Promoter3k
chr17	73607101	73608200	Down	-1.01	0.000383757	MYO15B	Genebody
chr17	73872101	73875600	Down	-1.09	4.43453e-06	TRIM47	Promoter1k
chr17	73891201	73892400	Down	-1.07	3.77502e-06	TRIM65	Promoter3k
chr17	74495301	74496600	Down	-1.42	1.42887e-05	RHBDF2	Promoter3k
chr17	74543201	74547900	Down	-1.41	5.53576e-08		OtherIntergenic
chr17	75319101	75320200	Down	-1.26	3.2505e-06	2009-09-01	Genebody
chr17	77019001	77023000	Down	-1.21	1.70659e-05	LOC100507410	Promoter3k
chr17	78236701	78239500	Down	-1.06	3.60534e-06	RNF213	Genebody
chr17	79281101	79283700	Down	-1.27	4.92895e-09	LINC00482	Promoter1k
chr17	79365701	79366700	Down	-1.35	9.43396e-09		OtherIntergenic
chr17	79368801	79370500	Down	-1.2	8.80576e-06		OtherIntergenic
chr17	79370801	79372300	Down	-1.32	1.92766e-05	BAHCC1	Promoter3k
chr17	79885301	79886900	Down	-1.55	5.49223e-06	MAFG-AS1	Promoter1k
chr17	80550701	80552800	Down	-1.03	8.32957e-07	FOXK2	Genebody
chr18	977601	978600	Down	-1.04	0.000109664		OtherIntergenic
chr18	3454801	3457200	Down	-1.02	3.93263e-09	TGIF1	Promoter3k
chr18	3594701	3595900	Down	-1.02	4.61878e-06	FLJ35776	Promoter3k
chr18	3873201	3875200	Down	-1.85	5.73263e-08	DLGAP1	ProximalPromoter
chr18	6730301	6732000	Down	-1.3	3.0613e-06		OtherIntergenic
chr18	7753701	7757100	Down	-1.15	5.9735e-09	PTPRM	Genebody
chr18	7946301	7948200	Up	1.28	5.7182e-06	PTPRM	Genebody
chr18	8301601	8303800	Up	1.03	1.95656e-06	PTPRM	Genebody
chr18	9335601	9336700	Down	-1.2	1.65993e-05	TWSG1	Promoter3k
chr18	12945501	12946800	Down	-1.05	5.34515e-06	SEH1L	Promoter3k
chr18	20554701	20557800	Down	-2.18	1.04609e-05	RBBP8	Genebody
chr18	21848901	21850200	Down	-1.46	4.76428e-06	OSBPL1A	Promoter3k
chr18	23028601	23031100	Down	-1.7	0.000255794		OtherIntergenic
chr18	24125101	24127000	Down	-1.44	1.45591e-06	KCTD1	Promoter3k
chr18	24332101	24334300	Down	-1.52	1.26444e-06		OtherIntergenic
chr18	26003501	26004500	Down	-1.87	2.34973e-06		Genedesert
chr18	28679701	28680700	Down	-1.01	1.56394e-06	DSC2	Promoter3k
chr18	29171301	29176200	Up	1.33	1.85037e-08	TTR	Promoter3k
chr18	29673701	29674800	Down	-1.02	3.92213e-09	RNF138	Promoter3k
chr18	31419201	31420700	Up	1.04	8.75314e-06		OtherIntergenic
chr18	42276501	42278700	Down	-1.55	7.79995e-09	SETBP1	Genebody
chr18	45454301	45455900	Down	-1.35	1.08603e-05	SMAD2	Promoter3k
chr18	46466601	46469700	Down	-2.17	6.29748e-09	SMAD7	Promoter3k
chr18	47016401	47017500	Down	-1.09	1.49835e-06	RPL17	Promoter3k
chr18	47805701	47806800	Down	-1.1	6.41917e-06	MBD1	ProximalPromoter
chr18	48720401	48721600	Down	-1.03	3.86369e-05	MEX3C	Genebody
chr18	57362201	57363800	Down	-1.19	4.06666e-09	CCBE1	Promoter3k
chr18	65181001	65182900	Down	-1.03	7.08341e-06	DSEL	Promoter3k
chr18	68326201	68327300	Down	-1	4.93231e-06		Genedesert
chr18	69477301	69479900	Down	-2.72	3.11528e-06		OtherIntergenic
chr18	71816901	71818100	Down	-1.31	3.92213e-09	TIMM21	Promoter3k
chr19	342801	343800	Down	-1.53	0.000223021	MIER2	Promoter3k
chr19	675801	679100	Down	-1.93	2.85032e-06	FSTL3	Promoter3k
chr19	781601	785600	Down	-1.67	1.49511e-07		OtherIntergenic
chr19	1467801	1469100	Down	-1.64	4.33485e-05	APC2	Genebody
chr19	1859901	1863800	Down	-1.14	1.00954e-05	KLF16	Promoter3k
chr19	1929001	1930500	Down	-1	3.92213e-09		OtherIntergenic
chr19	3027901	3029800	Down	-1.16	7.03147e-07	TLE2	Promoter1k
chr19	3707601	3709800	Down	-1.39	4.82131e-06		OtherIntergenic
chr19	3968901	3970000	Down	-1.12	0.000367554	DAPK3	Promoter1k
chr19	4517401	4519200	Down	-1.2	4.64623e-06	PLIN4	Promoter1k
chr19	4583801	4585400	Down	-1	6.34109e-06		OtherIntergenic
chr19	4971601	4973800	Down	-1.13	7.83093e-06	KDM4B	Genebody
chr19	6531301	6533600	Down	-1.09	5.93402e-09	TNFSF9	Promoter3k
chr19	6587501	6592100	Down	-1.21	8.55806e-09	CD70	Promoter3k
chr19	6717701	6719300	Down	-1.11	1.27808e-06	C3	Promoter3k
chr19	7588001	7589300	Down	-1.07	3.75038e-06	MCOLN1	Promoter3k
chr19	7864101	7865800	Down	-1.32	1.44944e-06		OtherIntergenic
chr19	8673801	8676000	Down	-1.43	2.88178e-07	ADAMTS10	Promoter1k
chr19	10381301	10384800	Down	-1.05	8.18283e-09	ICAM1	Promoter3k
chr19	10541101	10543200	Down	-1.22	2.82761e-08	PDE4A	Promoter1k
chr19	10686201	10688800	Down	-1.26	4.06666e-09	AP1M2	Genebody
chr19	12833801	12834800	Down	-1.26	3.92213e-09	TNPO2	Promoter1k
chr19	13277801	13279700	Down	-1.18	3.92213e-09		OtherIntergenic
chr19	13906501	13908000	Down	-1.31	4.23314e-06	ZSWIM4	Promoter1k
chr19	14315301	14317100	Down	-1.16	3.91447e-06	LPHN1	Promoter1k
chr19	15217401	15219600	Down	-1.11	3.92213e-09	SYDE1	Promoter1k
chr19	15618901	15621800	Down	-1.6	3.93622e-06	CYP4F22	Promoter3k
chr19	16006501	16009400	Up	1.21	8.91025e-05	CYP4F2	Promoter1k
chr19	16188101	16190100	Down	-1.38	0.000101937	TPM4	Promoter3k
chr19	17904801	17907600	Down	-1.12	1.74512e-06	B3GNT3	Promoter1k
chr19	18111801	18113900	Down	-1.21	1.89277e-06	ARRDC2	Promoter1k
chr19	18439401	18440600	Down	-1.08	5.53079e-06		OtherIntergenic
chr19	18530501	18532000	Down	-1.26	0.00011688	SSBP4	Promoter3k
chr19	20959601	20960700	Down	-1.14	9.04086e-06		OtherIntergenic
chr19	28198001	28200300	Down	-2.12	4.06666e-09		Pericentromere
chr19	28282101	28284000	Down	-1.39	1.08345e-05	LOC148189	Promoter3k
chr19	35644601	35646900	Down	-1.29	1.22755e-06	FXYD5	ProximalPromoter
chr19	39810101	39811100	Down	-1.86	1.954e-05		OtherIntergenic
chr19	41430301	41431900	Up	1.34	2.02352e-05	CYP2B7P1	Promoter1k
chr19	41497201	41499200	Up	1.27	7.33973e-07	CYP2B6	Promoter1k
chr19	41724301	41727200	Down	-1.28	4.43801e-09	AXL	Promoter1k
chr19	41856401	41857400	Down	-1.79	0.000125999	TGFB1	Promoter3k
chr19	42037701	42039300	Down	-1.36	2.73641e-08		OtherIntergenic
chr19	42783001	42784300	Down	-1.02	0.000914026		OtherIntergenic
chr19	42805301	42807500	Down	-1.12	3.84764e-07	PAFAH1B3	Promoter1k
chr19	43031001	43034100	Down	-1.1	4.97123e-09	CEACAM1	ProximalPromoter
chr19	43279801	43281500	Down	-1.25	5.73277e-07		OtherIntergenic
chr19	44172401	44175100	Down	-1.18	4.06666e-09	PLAUR	Promoter1k
chr19	45226501	45228600	Down	-1.36	3.92213e-09		OtherIntergenic
chr19	45311601	45313500	Down	-1.39	4.34686e-06	BCAM	ProximalPromoter
chr19	46170601	46173000	Down	-1.17	5.65403e-07	GIPR	Promoter1k
chr19	47734301	47736800	Down	-1.45	4.22763e-09	BBC3	Promoter1k
chr19	47760501	47762600	Down	-1.02	4.74996e-09	CCDC9	Promoter3k
chr19	47920801	47923200	Down	-1.89	1.9324e-06	MEIS3	Promoter1k
chr19	48828301	48830000	Down	-1.53	3.53967e-07	EMP3	Promoter1k
chr19	49258801	49261500	Up	1.67	6.99232e-06	FGF21	Promoter1k
chr19	49370001	49372500	Down	-1.78	3.17855e-07	PLEKHA4	Promoter1k
chr19	49559701	49561900	Down	-1.17	9.55855e-06	CGB7	Promoter3k
chr19	49864201	49866900	Down	-1.29	4.22845e-09	TEAD2	ProximalPromoter
chr19	49998101	49999700	Up	1.03	1.18235e-05	RPS11	Promoter1k
chr19	51015901	51017200	Up	1.7	3.33697e-08	ASPDH	Promoter1k
chr19	52190101	52192100	Down	-1.18	8.79318e-06		OtherIntergenic
chr19	54370401	54374400	Down	-1.52	1.24172e-07	MYADM	Promoter3k
chr19	54639201	54641500	Down	-1.24	3.1141e-06	CNOT3	Promoter3k
chr19	55657301	55658600	Down	-1.52	2.38129e-07	TNNT1	Promoter3k
chr2	9347701	9349800	Down	-1	8.88373e-05	ASAP2	Promoter3k
chr2	10181801	10182800	Down	-1.35	6.66375e-05	KLF11	Promoter3k
chr2	12857601	12860400	Down	-1.12	3.3446e-06	TRIB2	Promoter3k
chr2	18490601	18493300	Down	-2.86	3.92213e-09		OtherIntergenic
chr2	20252501	20253700	Down	-1.02	7.45522e-06	LAPTM4A	Promoter3k
chr2	23289101	23290300	Up	1.8	7.90661e-06		Genedesert
chr2	23603101	23604200	Down	-1.35	1.38722e-05		OtherIntergenic
chr2	26098801	26100100	Down	-1.04	0.000476042	ASXL2	Promoter3k
chr2	27711301	27713400	Down	-1.06	3.32093e-08	IFT172	ProximalPromoter
chr2	27995601	27997400	Down	-1	3.90993e-06	MRPL33	Promoter3k
chr2	28619801	28621200	Down	-1.43	6.81374e-07	FOSL2	Genebody
chr2	28957601	28959200	Down	-1.52	1.63915e-06		OtherIntergenic
chr2	30454701	30457700	Down	-1.14	4.87328e-09	LBH	Promoter3k
chr2	34902601	34905900	Down	-1.05	2.30575e-05		Genedesert
chr2	34931301	34932300	Down	-1.54	3.64474e-07		Genedesert
chr2	35337901	35338900	Up	1.02	2.05038e-05		Genedesert
chr2	36594301	36597100	Down	-1.13	4.03909e-07	CRIM1	Genebody
chr2	37456301	37457600	Down	-1.18	7.96292e-07	CEBPZ	Promoter3k
chr2	40677701	40678700	Down	-1.29	1.38258e-05	SLC8A1	Genebody
chr2	40738001	40740300	Down	-1.26	6.55932e-09	SLC8A1	Promoter1k
chr2	42275901	42277800	Down	-1.21	8.63455e-05	PKDCC	Promoter3k
chr2	44065201	44069500	Up	1.52	7.42248e-09	ABCG8	Promoter3k
chr2	45234501	45236400	Down	-1.18	1.60328e-05	SIX2	Promoter3k
chr2	45836201	45837300	Down	-1.11	5.28468e-06	SRBD1	Promoter3k
chr2	46562101	46563400	Down	-1.84	9.09768e-07	EPAS1	Genebody
chr2	46944801	46946200	Down	-1.22	1.81285e-06	SOCS5	Genebody
chr2	46997201	46998300	Down	-1.35	3.92213e-09		OtherIntergenic
chr2	56968301	56969900	Down	-1.57	5.67991e-08		Genedesert
chr2	62925201	62930700	Down	-1.77	2.33186e-06	EHBP1	Genebody
chr2	63817301	63819000	Down	-1.09	3.92213e-09	MDH1	Promoter3k
chr2	64070401	64073300	Down	-1.07	5.63609e-06	UGP2	Promoter3k
chr2	64911201	64913500	Down	-1.15	4.06666e-09		OtherIntergenic
chr2	68480801	68482100	Down	-1.22	0.000316636	PPP3R1	Promoter3k
chr2	69534101	69535200	Up	1.19	3.31002e-05		OtherIntergenic
chr2	71681301	71682300	Down	-1.25	3.78655e-06	DYSF	Promoter3k
chr2	73867901	73869700	Down	-1.64	7.47719e-06	NAT8	Promoter1k
chr2	74213101	74214200	Down	-1.13	0.000130523		OtherIntergenic
chr2	75465701	75467900	Down	-1.05	7.46854e-06		OtherIntergenic
chr2	76642901	76644000	Up	1.11	9.68554e-06		Genedesert
chr2	86854801	86856300	Down	-1.06	5.44793e-06	RNF103-CHMP3	Genebody
chr2	88806001	88807900	Down	-1.04	3.22612e-08		OtherIntergenic
chr2	91844001	91845000	Down	-1.09	1.1916e-05	LOC654342	Genebody
chr2	91898701	91900900	Down	-1.25	9.12889e-07		OtherIntergenic
chr2	97780501	97781500	Down	-1.02	1.14179e-06	ANKRD36	Promoter3k
chr2	99755801	99757000	Down	-1.02	3.23485e-06	TSGA10	Promoter3k
chr2	101739701	101741400	Down	-1.55	7.3986e-06	TBC1D8	Genebody
chr2	102317001	102318400	Down	-1.39	3.48079e-06	MAP4K4	Genebody
chr2	102720401	102725700	Down	-1.08	2.82717e-06		OtherIntergenic
chr2	105514101	105516300	Down	-1.56	1.1834e-07		OtherIntergenic
chr2	109148601	109149600	Down	-1.15	3.79556e-06	LIMS1	Promoter3k
chr2	112813701	112815400	Down	-1	4.12733e-07	TMEM87B	Promoter3k
chr2	114649701	114650700	Down	-1.1	1.41214e-05	ACTR3	Promoter3k
chr2	120233901	120235300	Down	-1.18	1.63507e-06	SCTR	Genebody
chr2	120978301	120980500	Down	-1.23	4.06666e-09	TMEM185B	Promoter3k
chr2	121100701	121102900	Down	-1.73	2.11058e-06	INHBB	Promoter3k
chr2	121103301	121106800	Down	-1.48	4.15012e-06	INHBB	Promoter3k
chr2	127412601	127416000	Down	-1.28	5.32659e-06	GYPC	Promoter1k
chr2	128292801	128294300	Down	-2.03	2.45473e-07	MYO7B	ProximalPromoter
chr2	131111501	131112900	Down	-1.15	1.75772e-05	PTPN18	Promoter3k
chr2	135690101	135691300	Down	-1.18	1.38642e-08	CCNT2	Genebody
chr2	140878401	140880200	Down	-1.14	1.79771e-06		Genedesert
chr2	141002701	141005500	Down	-2.05	3.32958e-06	LRP1B	Genebody
chr2	144338601	144340200	Down	-1.09	4.06666e-09	ARHGAP15	Genebody
chr2	145764201	145766100	Down	-1.02	5.42202e-06	DKFZp686O1327	Genebody
chr2	145780001	145782000	Down	-1.1	2.85718e-08	DKFZp686O1327	Genebody
chr2	148780401	148781400	Down	-1.12	2.9129e-05	MBD5	Promoter3k
chr2	149404001	149405000	Down	-1.11	0.000190181	EPC2	Promoter3k
chr2	154448001	154449700	Down	-1.06	1.19498e-05		OtherIntergenic
chr2	158113101	158115800	Down	-1.57	1.05141e-08	GALNT5	ProximalPromoter
chr2	160567001	160568200	Down	-1.16	7.389e-07	MARCH7	Promoter3k
chr2	161107801	161111300	Down	-2.08	9.67261e-06		OtherIntergenic
chr2	161347001	161348400	Down	-1.53	1.19939e-05	RBMS1	Promoter3k
chr2	165421701	165424200	Down	-1.02	2.494e-05	GRB14	Genebody
chr2	166149801	166152000	Down	-1.14	2.81533e-06	SCN2A	Promoter1k
chr2	167550201	167551800	Down	-1.13	2.01729e-07		OtherIntergenic
chr2	167844001	167845000	Down	-1.1	7.91985e-06	XIRP2	Genebody
chr2	168151601	168152600	Down	-1.08	7.83439e-06		OtherIntergenic
chr2	169099401	169103500	Down	-1.3	7.34782e-09	STK39	Promoter3k
chr2	169659101	169660500	Down	-1.78	3.92213e-09	NOSTRIN	Promoter1k
chr2	170428201	170429400	Down	-1.34	1.38653e-05	FASTKD1	Promoter3k
chr2	170679201	170680600	Down	-1.05	8.23591e-06	METTL5	Promoter3k
chr2	172291601	172292600	Down	-1.27	6.9156e-06	DCAF17	Promoter3k
chr2	173792301	173794600	Down	-1.15	4.09149e-05	RAPGEF4	Genebody
chr2	178933301	178937200	Down	-2.03	1.37859e-07	PDE11A	Promoter3k
chr2	179333201	179335000	Up	1.1	3.92213e-09	FKBP7	Genebody
chr2	180424601	180428100	Down	-1.08	8.41564e-06	ZNF385B	Promoter1k
chr2	182450801	182452200	Down	-1.01	1.42799e-06	CERKL	Genebody
chr2	183990301	183991400	Down	-1.44	6.35734e-06	NUP35	Promoter3k
chr2	186291601	186293000	Down	-1.01	1.76559e-06		OtherIntergenic
chr2	188327201	188328200	Down	-1.02	1.01104e-05		OtherIntergenic
chr2	188375701	188378900	Down	-1.12	1.78418e-06	TFPI	Genebody
chr2	189159901	189161200	Down	-1.51	4.52172e-06	GULP1	Genebody
chr2	189974101	189975800	Down	-1.81	4.75673e-09	COL5A2	Genebody
chr2	191198501	191200000	Down	-1.09	1.85912e-06		OtherIntergenic
chr2	191672901	191678600	Down	-1.95	8.2222e-07		OtherIntergenic
chr2	192546201	192549200	Down	-1.87	8.3688e-06	OBFC2A	Genebody
chr2	192708701	192712000	Down	-1.36	2.03952e-07	SDPR	Promoter3k
chr2	194990801	194991800	Down	-1.08	0.000270721		Genedesert
chr2	197792201	197793400	Down	-1.04	4.06241e-06	PGAP1	Promoter3k
chr2	197852001	197853500	Down	-1.16	3.92213e-09	ANKRD44	Genebody
chr2	200941301	200942500	Down	-1.57	3.92213e-09		OtherIntergenic
chr2	201937801	201938800	Down	-1.14	1.59478e-06	NDUFB3	Promoter3k
chr2	202643001	202644100	Down	-1.07	1.97086e-06	ALS2	Promoter3k
chr2	205203901	205205600	Down	-1.79	9.56033e-09		OtherIntergenic
chr2	205411301	205412600	Down	-1.14	1.20194e-07	PARD3B	Promoter3k
chr2	207077001	207078800	Down	-1.21	4.74996e-09	GPR1	Genebody
chr2	208396401	208397600	Down	-1.19	3.92213e-09	CREB1	Promoter3k
chr2	208733001	208735100	Down	-1.89	3.92213e-09	PLEKHM3	Genebody
chr2	209992601	209994300	Down	-1.06	1.37244e-06		OtherIntergenic
chr2	210290301	210291700	Down	-1.23	7.79986e-06	MAP2	Promoter3k
chr2	211026801	211028300	Down	-1.16	3.92213e-09	C2orf67	Genebody
chr2	211032501	211033700	Down	-1.29	2.01671e-05	C2orf67	Promoter3k
chr2	214013101	214014700	Down	-1.03	1.21137e-06	IKZF2	Promoter3k
chr2	215999901	216004100	Down	-1.19	5.96793e-06	ABCA12	Promoter3k
chr2	216175101	216176100	Down	-1.11	4.90874e-06	ATIC	Promoter3k
chr2	216296501	216298900	Down	-1.06	2.74116e-08	FN1	Genebody
chr2	220072101	220073300	Down	-1.01	1.01428e-05	ZFAND2B	Promoter3k
chr2	225349501	225350500	Down	-1.13	0.000110552	CUL3	Genebody
chr2	228678501	228679800	Down	-1.92	3.92213e-09	CCL20	Promoter1k
chr2	228680001	228681100	Down	-1.6	1.10567e-07	CCL20	Promoter3k
chr2	228681401	228683100	Down	-1.67	2.21203e-05	CCL20	Genebody
chr2	230788201	230789400	Down	-1.05	2.43146e-06	FBXO36	Promoter3k
chr2	234327501	234329400	Down	-2.14	1.81285e-06	DGKD	Genebody
chr2	234601001	234608100	Down	-1.06	2.89489e-05	UGT1A6	Genebody
chr2	237477101	237482300	Down	-1.02	1.44396e-08	CXCR7	Promoter3k
chr2	241193301	241196100	Down	-2.4	1.3241e-06		OtherIntergenic
chr2	241372901	241374500	Down	-1.01	9.67603e-06	GPC1	Promoter3k
chr2	241807601	241811600	Up	1.32	6.08753e-09	AGXT	Promoter3k
chr2	241833201	241836500	Up	1	4.06666e-09	C2orf54	Promoter1k
chr20	1876301	1877900	Down	-1.21	2.51782e-06	SIRPA	Promoter3k
chr20	3386801	3388100	Down	-1.12	1.72072e-08	C20orf194	Promoter1k
chr20	3790601	3792700	Down	-1.04	1.00664e-08		OtherIntergenic
chr20	4128201	4129200	Down	-1.22	4.56721e-05	SMOX	Promoter1k
chr20	5101201	5102200	Down	-1.15	0.000166062	PCNA	Genebody
chr20	8582201	8584300	Down	-1.06	3.92213e-09	PLCB1	Genebody
chr20	10691601	10693500	Down	-2.08	7.18538e-08		OtherIntergenic
chr20	14312001	14316800	Down	-1.25	5.25411e-05	FLRT3	Genebody
chr20	19955401	19959100	Down	-1.03	8.76277e-09	RIN2	Genebody
chr20	25040601	25042400	Down	-1.63	4.59158e-06	ACSS1	Promoter3k
chr20	25677901	25679200	Down	-1	1.34829e-05	ZNF337	Promoter3k
chr20	30947701	30949300	Down	-1.08	1.1509e-07	ASXL1	Promoter3k
chr20	34679301	34680600	Down	-1.06	5.92076e-06		OtherIntergenic
chr20	36973901	36978300	Down	-1.28	1.09633e-08	LBP	Promoter3k
chr20	37359201	37360600	Down	-1.25	2.23938e-06		OtherIntergenic
chr20	39970001	39971900	Down	-1.05	1.99738e-06	LPIN3	Promoter3k
chr20	42812801	42817300	Down	-1.58	1.11035e-06	JPH2	Promoter3k
chr20	43021701	43025100	Up	1.64	2.6926e-06	HNF4A	Genebody
chr20	43880001	43883800	Down	-1.36	6.05179e-09	SLPI	Promoter3k
chr20	44716101	44717100	Down	-1.03	3.87005e-06	NCOA5	Promoter3k
chr20	48727501	48728500	Down	-1.05	2.34176e-06	UBE2V1	Promoter3k
chr20	57090301	57092400	Down	-1.04	2.16309e-05	LOC149773	Promoter1k
chr20	57468601	57469900	Down	-1.11	2.20019e-06	GNAS	Promoter3k
chr20	62128701	62130700	Down	-1.03	4.46989e-06	EEF1A2	Promoter1k
chr21	9768701	9770300	Down	-1.03	6.32701e-05		Subtelomere
chr21	17909801	17911500	Down	-1.16	2.34009e-05	LINC00478	Genebody
chr21	18860901	18862100	Up	1.03	8.62471e-06		OtherIntergenic
chr21	27540301	27541600	Down	-1.09	4.24433e-05	APP	Promoter3k
chr21	28987301	28988300	Up	1.22	0.000190825		OtherIntergenic
chr21	30669101	30670400	Down	-1.09	3.33771e-05	BACH1	Promoter3k
chr21	36208201	36212300	Down	-1.03	1.30007e-05	RUNX1	Genebody
chr21	37802001	37803400	Down	-1.03	3.8406e-06		OtherIntergenic
chr21	40553201	40554200	Down	-1.2	4.17117e-09	PSMG1	Promoter3k
chr21	47649301	47650900	Down	-1.54	1.79757e-08	MCM3AP-AS1	Promoter1k
chr22	17519201	17520500	Down	-1	5.1554e-08	CECR7	Promoter3k
chr22	18189601	18190600	Down	-1.07	4.73692e-05	BCL2L13	Genebody
chr22	20377001	20378000	Down	-1.11	2.04165e-06	TMEM191B	ProximalPromoter
chr22	20424201	20425400	Down	-1.91	6.42033e-06		OtherIntergenic
chr22	21127601	21130800	Up	1.45	1.06152e-05	SERPIND1	Promoter1k
chr22	21368901	21370600	Down	-2	4.30599e-06	P2RX6	Promoter1k
chr22	22088501	22089500	Down	-1.31	0.000219586	YPEL1	Promoter3k
chr22	24637801	24642200	Down	-1.92	2.07073e-07	GGT5	Promoter3k
chr22	24721301	24722300	Down	-1.13	1.43765e-06	SPECC1L	Genebody
chr22	29427001	29428000	Down	-1.01	6.46416e-05	ZNRF3	Genebody
chr22	30640201	30642300	Down	-1.04	3.60161e-07	LIF	Promoter3k
chr22	30642801	30644100	Down	-1.57	2.88547e-06	LIF	Promoter1k
chr22	30900501	30901500	Down	-1.34	4.59308e-06	SEC14L4	Promoter1k
chr22	31003301	31004400	Down	-1.21	3.92166e-06	TCN2	Promoter1k
chr22	32143901	32145100	Down	-1.35	6.7383e-07	PRR14L	Promoter3k
chr22	37638701	37640500	Down	-1.52	1.76928e-05	RAC2	Promoter1k
chr22	38071701	38073900	Down	-1.64	6.10039e-06	LGALS1	Promoter3k
chr22	38505401	38507400	Down	-3.74	5.24593e-07	BAIAP2L2	Promoter1k
chr22	39053401	39054400	Down	-1.01	7.29051e-06	CBY1	Promoter3k
chr22	39409501	39412300	Down	-1.33	1.88534e-08	APOBEC3C	Promoter1k
chr22	39472901	39474600	Down	-1.56	3.20738e-08	APOBEC3G	Promoter1k
chr22	40927001	40930500	Down	-2.01	8.27906e-07	MKL1	Genebody
chr22	41866501	41867500	Down	-1.08	3.09649e-07	ACO2	Promoter3k
chr22	42833101	42834700	Down	-1.2	3.92213e-09		OtherIntergenic
chr22	47131901	47132900	Down	-1.29	0.000238329	CERK	Promoter3k
chr22	49768301	49772500	Down	-1.03	4.54384e-06		OtherIntergenic
chr22	50327601	50329200	Down	-1.09	2.17654e-06		OtherIntergenic
chr22	50966601	50971700	Down	-1.21	5.61075e-06	ODF3B	Promoter3k
chr22	51037901	51039400	Down	-1.17	3.92213e-09	MAPK8IP2	Promoter1k
chr3	3169601	3170600	Down	-1.29	3.96744e-07	TRNT1	Promoter3k
chr3	8543801	8546000	Down	-1.18	8.71543e-09	LMCD1	Promoter3k
chr3	9809901	9811200	Down	-1.04	5.4787e-05	CAMK1	Promoter3k
chr3	9916901	9921100	Down	-1.93	4.15364e-08	CIDEC	Promoter3k
chr3	10546101	10547800	Down	-1.38	8.27906e-07	ATP2B2	Promoter1k
chr3	12702501	12704100	Down	-1	1.58432e-05	RAF1	Promoter3k
chr3	13522301	13523300	Down	-1.4	3.66471e-07	HDAC11	Promoter1k
chr3	15834501	15840600	Down	-1.25	6.88869e-05	ANKRD28	Promoter3k
chr3	18373001	18374200	Down	-1.26	1.23081e-05		OtherIntergenic
chr3	23246301	23247400	Down	-1.07	1.05909e-05	UBE2E2	Promoter3k
chr3	28284101	28285200	Down	-1.26	8.96235e-06	CMC1	Promoter3k
chr3	28615501	28616500	Down	-1.05	0.000113698	LOC645206	Promoter1k
chr3	29395001	29396000	Down	-1.02	0.000343216	RBMS3	Genebody
chr3	32434301	32435300	Down	-1.43	1.40275e-06	CMTM7	Promoter3k
chr3	36948101	36949100	Down	-1.02	1.33161e-05	TRANK1	Genebody
chr3	42132301	42133900	Down	-1.34	1.03151e-08	TRAK1	Promoter1k
chr3	42915301	42916400	Up	1.11	1.73936e-05	CYP8B1	Promoter3k
chr3	43042601	43044400	Down	-1.53	3.69824e-07	FAM198A	Genebody
chr3	46448001	46450100	Down	-1.89	1.96933e-06	CCRL2	ProximalPromoter
chr3	50241901	50245900	Up	1.07	1.07736e-06	SLC38A3	Promoter3k
chr3	50305801	50309000	Down	-2.06	2.48833e-06	SEMA3B	Promoter3k
chr3	52088601	52089700	Down	-1.18	0.000781759	DUSP7	Promoter3k
chr3	53195801	53197700	Down	-1.24	4.1636e-06	PRKCD	Promoter3k
chr3	66859301	66860300	Up	1.37	4.81089e-06		OtherIntergenic
chr3	71629501	71630700	Down	-1.18	4.82241e-07	FOXP1	Genebody
chr3	72200301	72201600	Down	-1.72	4.71038e-07	LOC201617	Promoter1k
chr3	80821301	80822500	Down	-1.45	3.33424e-06		Genedesert
chr3	82424301	82426200	Up	1.46	1.88848e-06		Genedesert
chr3	84354601	84356900	Down	-1.05	1.95239e-05		Genedesert
chr3	99355301	99356400	Down	-1.07	4.06666e-09	MIR548G	Genebody
chr3	101571301	101573100	Down	-1.13	1.98709e-06	NFKBIZ	Genebody
chr3	103998001	103999600	Up	1.46	4.06666e-09		Genedesert
chr3	109629801	109632100	Down	-1.38	1.9069e-07		Genedesert
chr3	110792401	110793800	Down	-1.01	7.74569e-07	PVRL3	Promoter3k
chr3	112051001	112053200	Down	-1.29	0.000732098	CD200	ProximalPromoter
chr3	112384901	112386200	Down	-1.53	6.70246e-06		OtherIntergenic
chr3	119316101	119318600	Down	-1.84	7.04602e-09	PLA1A	Promoter1k
chr3	124780201	124781200	Down	-1.27	1.03651e-06		OtherIntergenic
chr3	125774101	125776200	Down	-1.64	3.30989e-06	SLC41A3	Promoter1k
chr3	129440601	129442100	Down	-1.47	7.69041e-06	TMCC1	Genebody
chr3	130467401	130468400	Down	-1.01	5.57086e-06	PIK3R4	Promoter3k
chr3	132137701	132139000	Down	-1.38	6.13759e-06	DNAJC13	Promoter3k
chr3	133464601	133468800	Up	1.02	3.95375e-08	TF	Promoter3k
chr3	136582301	136583500	Down	-1	6.04033e-08	NCK1	Promoter3k
chr3	136649301	136650500	Down	-2.8	2.98565e-06	NCK1	Promoter1k
chr3	137907801	137909300	Down	-1.67	2.93662e-06	ARMC8	Promoter3k
chr3	140769301	140770500	Up	1	8.72034e-06	SPSB4	Promoter1k
chr3	142843101	142844400	Down	-1.05	2.28672e-05	CHST2	Genebody
chr3	148802301	148803300	Down	-1.11	2.09008e-05	HLTF	Promoter3k
chr3	148935501	148938500	Down	-1.46	2.44031e-05	CP	Promoter3k
chr3	149091601	149096400	Down	-1.36	2.63447e-05	TM4SF1	Promoter3k
chr3	149258101	149259900	Down	-4	3.92213e-09	WWTR1	Genebody
chr3	151032001	151035100	Down	-1.4	9.44408e-06	GPR87	Promoter3k
chr3	156394801	156395900	Down	-1	7.70422e-07	TIPARP	Promoter1k
chr3	157219201	157222000	Down	-1.96	3.92213e-09	VEPH1	Promoter1k
chr3	160395101	160397300	Down	-2.76	3.92213e-09	ARL14	Promoter3k
chr3	164168901	164170500	Down	-1.43	3.92213e-09		Genedesert
chr3	177544801	177548100	Down	-1.56	1.51243e-05		Genedesert
chr3	178867701	178868700	Down	-1.05	6.4088e-06	PIK3CA	Promoter3k
chr3	183004801	183006900	Down	-1.26	1.92149e-07	MCF2L2	Genebody
chr3	183850701	183852100	Down	-1.01	4.63127e-06	EIF2B5	Promoter3k
chr3	185815101	185816200	Down	-1.05	1.34029e-07	ETV5	Genebody
chr3	189834901	189838400	Down	-1.2	6.62506e-09	LEPREL1	Promoter3k
chr3	194039201	194041300	Down	-1.47	1.22393e-06		OtherIntergenic
chr3	195634301	195635300	Down	-1.48	6.36453e-06	TNK2	Promoter3k
chr3	196755401	196757400	Down	-1.08	9.48317e-06	MFI2	Promoter1k
chr3	197678201	197679300	Down	-1	1.28043e-05	RPL35A	Promoter3k
chr4	700601	701800	Down	-1	3.78757e-06	PCGF3	Promoter3k
chr4	2413501	2414800	Down	-1.05	2.37712e-06	ZFYVE28	Genebody
chr4	2468701	2469700	Down	-1.19	0.000312192	RNF4	Promoter3k
chr4	3464701	3466300	Down	-1.19	6.89095e-06	DOK7	Promoter1k
chr4	14112901	14114700	Down	-1.34	6.42848e-07	LOC152742	ProximalPromoter
chr4	15001801	15002800	Down	-1.16	0.000228797	LOC441009	Promoter3k
chr4	24057301	24058800	Down	-1.63	3.09649e-07		OtherIntergenic
chr4	30724101	30730200	Down	-1.07	1.56478e-05	PCDH7	Genebody
chr4	35023301	35027000	Down	-1.05	2.40139e-05		Genedesert
chr4	39031301	39035100	Down	-2.75	7.8945e-07	TMEM156	Promoter1k
chr4	44019501	44020800	Down	-1.32	1.07165e-05		Genedesert
chr4	49288801	49290600	Down	-1.21	3.92213e-09		Pericentromere
chr4	49492001	49496400	Down	-1.2	1.31951e-05		Pericentromere
chr4	49497101	49498100	Down	-1.01	3.92213e-09		Pericentromere
chr4	54927101	54928800	Down	-1.02	5.82967e-06	CHIC2	Promoter3k
chr4	57546001	57548700	Down	-1.31	3.82241e-06	HOPX	Promoter1k
chr4	57974901	57976600	Down	-1.14	9.25174e-07	IGFBP7	Promoter1k
chr4	64392901	64394500	Down	-1.19	1.85324e-05		Genedesert
chr4	69234201	69235300	Down	-1.6	5.33566e-07		OtherIntergenic
chr4	69431601	69433500	Up	1.07	1.7041e-05	UGT2B17	Promoter3k
chr4	69813301	69815700	Down	-1.12	1.80691e-05	UGT2A3	Genebody
chr4	70624201	70626800	Down	-1.57	5.88199e-06	SULT1B1	Promoter1k
chr4	70723701	70726400	Down	-2.89	8.63468e-07	SULT1E1	Promoter1k
chr4	74605801	74608900	Down	-1.45	1.52542e-05	IL8	Promoter3k
chr4	74988501	74991500	Down	-1.4	2.2865e-06		OtherIntergenic
chr4	75241001	75242200	Down	-1	6.86199e-06	EREG	Genebody
chr4	75311001	75313900	Down	-1.01	8.76517e-06	AREG	Promoter3k
chr4	78526501	78529500	Down	-1.62	1.13663e-06	CXCL13	Genebody
chr4	83822701	83823900	Down	-1.02	1.58984e-05	THAP9	Promoter3k
chr4	84033401	84036600	Down	-2.13	7.77633e-06	PLAC8	Promoter1k
chr4	85217101	85218500	Down	-1.28	3.42503e-06		OtherIntergenic
chr4	86700101	86701600	Down	-1.28	1.49521e-06	ARHGAP24	Promoter3k
chr4	88896601	88898100	Down	-2.37	3.92213e-09	SPP1	Promoter1k
chr4	90603801	90606200	Down	-1.23	3.95884e-05		OtherIntergenic
chr4	92899201	92900200	Up	1.23	0.000190185		OtherIntergenic
chr4	95761601	95763500	Up	1.38	7.07941e-06	BMPR1B	Genebody
chr4	99065101	99066100	Down	-1.07	4.94736e-06	C4orf37	Promoter3k
chr4	103750101	103751100	Down	-1.03	1.74651e-06	UBE2D3	Genebody
chr4	113150601	113151700	Down	-1.27	4.77599e-06	AP1AR	Promoter3k
chr4	119272401	119273400	Down	-1.09	1.31587e-07	PRSS12	Promoter3k
chr4	120136301	120137500	Down	-1.01	1.39777e-05	USP53	Genebody
chr4	124815601	124817200	Down	-1.25	3.92213e-09	LOC285419	Genebody
chr4	129348601	129351500	Down	-1.4	3.01419e-06		OtherIntergenic
chr4	129734401	129735400	Down	-1.41	8.22031e-07	PHF17	Genebody
chr4	135128501	135130200	Up	1.16	7.42007e-06		OtherIntergenic
chr4	141070301	141071300	Down	-1.06	2.35613e-06	MAML3	Genebody
chr4	141649301	141651000	Down	-1.21	1.32916e-08	TBC1D9	Genebody
chr4	142143401	142144500	Down	-1.04	3.85541e-06	ZNF330	Promoter3k
chr4	153271001	153273300	Down	-1.13	2.53898e-05	FBXW7	Promoter3k
chr4	159092501	159093600	Down	-1.13	1.66156e-05	FAM198B	Promoter1k
chr4	161725201	161726600	Up	1.37	5.19674e-06		Genedesert
chr4	165270001	165271300	Down	-1.71	4.95148e-06	MARCH1	Genebody
chr4	166468301	166469700	Down	-1.07	0.000969218		OtherIntergenic
chr4	183412901	183414300	Down	-1.06	2.34533e-06	ODZ3	Genebody
chr4	190863001	190864100	Down	-1.04	8.56764e-06	FRG1	Promoter3k
chr5	216601	217600	Down	-1.08	1.33683e-05	CCDC127	Promoter3k
chr5	995801	998000	Down	-1.5	3.94427e-09	LOC100506688	Promoter1k
chr5	5145901	5147800	Down	-1.32	9.67804e-09	ADAMTS16	Genebody
chr5	10564701	10566600	Down	-1.64	2.67814e-05	ANKRD33B	Promoter3k
chr5	14036501	14037700	Down	-1.17	3.68186e-07		OtherIntergenic
chr5	14156101	14157800	Down	-1.05	3.92213e-09	TRIO	Genebody
chr5	17743301	17744800	Down	-1.44	3.92213e-09		Genedesert
chr5	21342301	21344700	Down	-1.01	6.58556e-06		Genedesert
chr5	21345501	21347300	Down	-1.28	2.21525e-06		Genedesert
chr5	24642601	24644800	Down	-1.2	6.79754e-06	CDH10	Promoter3k
chr5	25386601	25387600	Down	-1.04	2.65339e-05		Genedesert
chr5	28079501	28081300	Down	-1.37	1.30225e-05		Genedesert
chr5	33889601	33892500	Down	-1.38	4.41821e-09	ADAMTS12	Promoter3k
chr5	34913701	34914800	Down	-1.11	3.98738e-06	RAD1	Promoter3k
chr5	39057201	39059100	Down	-1.07	1.71907e-05	RICTOR	Genebody
chr5	40680201	40681700	Down	-1.14	4.06666e-09	PTGER4	Promoter1k
chr5	40681901	40684200	Down	-1.71	3.92213e-09	PTGER4	Genebody
chr5	41207501	41211300	Down	-1.32	3.43062e-06	C6	Genebody
chr5	49720001	49721400	Down	-1.36	2.25604e-07	EMB	Genebody
chr5	52783301	52787300	Down	-1.45	3.81575e-05		OtherIntergenic
chr5	54605001	54606100	Down	-1.03	1.25543e-06	SKIV2L2	Promoter3k
chr5	55146801	55148200	Down	-1.54	1.71411e-05	IL31RA	Promoter1k
chr5	57750501	57754300	Down	-1.08	3.89403e-05	PLK2	Genebody
chr5	60625101	60626200	Down	-1.12	2.03907e-06	ZSWIM6	Promoter3k
chr5	65219601	65220600	Down	-1.1	3.92213e-09	ERBB2IP	Promoter3k
chr5	66301401	66302700	Down	-1.26	3.92213e-09	MAST4	Genebody
chr5	66564301	66566500	Down	-1.22	3.92213e-09		Genedesert
chr5	69010001	69012500	Down	-1.06	3.67177e-05		OtherIntergenic
chr5	72416901	72418300	Down	-1	4.79337e-06	TMEM171	Promoter3k
chr5	74804701	74805800	Down	-1.03	2.54811e-06	COL4A3BP	Promoter3k
chr5	76380101	76381400	Down	-1.13	2.29604e-06	ZBED3	Promoter3k
chr5	76475301	76476300	Down	-1.1	0.000102161		OtherIntergenic
chr5	76476401	76477500	Down	-1.19	6.4088e-06		OtherIntergenic
chr5	76785601	76786600	Down	-1.14	1.11832e-06	WDR41	Promoter3k
chr5	77942601	77943800	Down	-1.13	1.34029e-07	LHFPL2	Promoter3k
chr5	78281701	78282700	Down	-1.01	1.73768e-05	ARSB	ProximalPromoter
chr5	88175901	88177600	Down	-1.04	1.28735e-05	MEF2C	Promoter3k
chr5	92942601	92944600	Down	-1.12	3.92213e-09		OtherIntergenic
chr5	93951701	93953000	Down	-1.65	1.00958e-05	KIAA0825	Promoter3k
chr5	95549001	95551400	Down	-1.3	1.81271e-05		OtherIntergenic
chr5	96516501	96517600	Down	-1.26	3.10747e-06	RIOK2	Promoter3k
chr5	103416901	103418200	Down	-1.04	2.25223e-05		Genedesert
chr5	105768101	105769200	Down	-1.1	1.81423e-05		Genedesert
chr5	110636501	110637700	Down	-1.28	9.03246e-06	CAMK4	Genebody
chr5	115179201	115180200	Down	-1.14	7.52575e-06	AP3S1	Promoter3k
chr5	119371401	119373500	Down	-1.03	3.92213e-09		OtherIntergenic
chr5	124075901	124078400	Down	-1.18	1.14447e-05	ZNF608	Genebody
chr5	131745101	131746100	Down	-1.35	2.0861e-05	C5orf56	Promoter1k
chr5	135470201	135471400	Down	-1.14	2.80517e-06	SMAD5	Promoter3k
chr5	140011001	140012000	Down	-1.53	1.92314e-06	CD14	Promoter3k
chr5	140012101	140013500	Down	-1.02	3.86318e-06	CD14	ProximalPromoter
chr5	140556001	140557200	Down	-1.08	1.42316e-06	PCDHB7	Genebody
chr5	141702401	141705700	Down	-1.21	5.74688e-06	SPRY4	Promoter1k
chr5	142774801	142777900	Down	-1.07	2.25275e-05	NR3C1	Genebody
chr5	147209901	147210900	Down	-1.98	1.94315e-06	SPINK1	Promoter1k
chr5	147284401	147286500	Down	-3.16	1.5337e-06	C5orf46	Promoter1k
chr5	150465601	150467100	Down	-3.33	9.84783e-09	TNIP1	Promoter1k
chr5	153666501	153668700	Down	-1.61	1.16768e-08	GALNT10	Genebody
chr5	156693701	156694700	Down	-1.12	4.06666e-09	CYFIP2	Promoter3k
chr5	158633101	158634700	Down	-1	1.29817e-05	RNF145	Promoter1k
chr5	167001301	167002400	Down	-1.22	4.16164e-06	ODZ2	Genebody
chr5	172068601	172069800	Down	-1.07	4.16155e-06	NEURL1B	Promoter1k
chr5	173763301	173764800	Down	-2.64	6.72926e-07		OtherIntergenic
chr5	175968601	175969700	Down	-1.29	4.12456e-06	CDHR2	Promoter1k
chr5	175971101	175972700	Down	-1.19	6.89649e-06	CDHR2	Promoter3k
chr5	176794801	176795900	Down	-1.37	0.000325622	RGS14	Genebody
chr5	176834801	176837300	Up	1.27	3.13828e-06	F12	Promoter1k
chr6	3907801	3913000	Down	-2.33	5.4421e-08		OtherIntergenic
chr6	8743001	8744600	Up	1.1	5.53551e-06	LOC100506207	Genebody
chr6	12290501	12293600	Down	-1.23	2.71916e-08	EDN1	Promoter3k
chr6	13613501	13614600	Down	-1	3.08778e-06	SIRT5	Genebody
chr6	13712801	13713800	Down	-1.14	5.41866e-06	RANBP9	Promoter3k
chr6	18390301	18391700	Down	-1.31	1.09124e-06	RNF144B	Genebody
chr6	23228201	23230400	Down	-1.01	1.80933e-05		Genedesert
chr6	25967401	25968700	Down	-1.29	3.70792e-07	TRIM38	Genebody
chr6	26053901	26054900	Down	-1.04	9.44728e-06		OtherIntergenic
chr6	28770201	28772600	Down	-1	4.06666e-09		OtherIntergenic
chr6	29932101	29934600	Down	-1.15	4.06666e-09		OtherIntergenic
chr6	30079701	30081200	Down	-1.67	6.28152e-07	TRIM31	Promoter1k
chr6	30649101	30654700	Down	-1.31	2.42106e-08	PPP1R18	Genebody
chr6	30852401	30855100	Down	-1.35	8.52139e-07	DDR1	Promoter1k
chr6	31081901	31084300	Down	-1.29	3.92213e-09	CDSN	Genebody
chr6	31150301	31153200	Down	-1.01	2.17104e-05		OtherIntergenic
chr6	33379201	33380400	Down	-1.05	1.72517e-06	PHF1	Promoter3k
chr6	33589501	33591100	Down	-1.56	6.39662e-06	ITPR3	Promoter3k
chr6	33714601	33716400	Down	-1.32	5.49326e-06	IP6K3	Promoter1k
chr6	36644201	36646200	Down	-1.06	1.96933e-06	CDKN1A	Promoter1k
chr6	42748301	42749300	Down	-1.1	4.18847e-06		OtherIntergenic
chr6	44191301	44192900	Down	-1.35	3.17162e-06	SLC29A1	Promoter1k
chr6	48039001	48040000	Up	1.19	0.000160635		OtherIntergenic
chr6	54172601	54176600	Down	-2.53	1.02353e-06	TINAG	Promoter3k
chr6	56660201	56661700	Down	-1.13	0.000195456		OtherIntergenic
chr6	57039101	57040200	Down	-1.04	0.000218252	BAG2	Promoter3k
chr6	72123401	72124800	Down	-1.02	1.33161e-05	LINC00472	Genebody
chr6	74564101	74566000	Up	1.03	8.91596e-06		Genedesert
chr6	75989501	75992800	Down	-1.07	2.31053e-05	TMEM30A	Genebody
chr6	76201001	76204600	Down	-1.75	9.05437e-06	FILIP1	Promoter1k
chr6	88717901	88719100	Down	-1.67	3.92213e-09		OtherIntergenic
chr6	89371401	89374800	Down	-1.74	4.74996e-09	RNGTT	Genebody
chr6	96204701	96206200	Down	-1.06	2.30598e-05		OtherIntergenic
chr6	97170701	97172300	Down	-1.86	6.45974e-07		OtherIntergenic
chr6	97264001	97265000	Down	-1	0.000337609	GPR63	Genebody
chr6	101326601	101328000	Down	-1.43	3.92213e-09	ASCC3	Promoter3k
chr6	107232801	107236000	Down	-1.51	4.86998e-09	LOC100422737	Promoter1k
chr6	109762801	109763800	Down	-1.4	2.47413e-05	SMPD2	Promoter3k
chr6	111801401	111802500	Down	-1.15	7.22871e-06	REV3L	Promoter3k
chr6	113201801	113203200	Down	-1.02	1.74766e-06		Genedesert
chr6	116987901	116988900	Down	-1.07	7.79917e-05	ZUFSP	Promoter3k
chr6	117743601	117748000	Down	-1.01	7.37873e-05	ROS1	Promoter3k
chr6	125281601	125282600	Down	-1.11	4.22318e-06	STL	Promoter3k
chr6	126220501	126223200	Down	-1.41	1.17073e-06	NCOA7	Genebody
chr6	133033201	133034900	Down	-1.3	3.90246e-06	VNN1	Promoter3k
chr6	133117901	133119100	Down	-1.09	3.91538e-06	C6orf192	Promoter3k
chr6	134372201	134373200	Down	-1.36	6.65181e-06	SLC2A12	Promoter3k
chr6	134491301	134495600	Down	-1.13	2.42209e-05	SGK1	Promoter3k
chr6	135357601	135358700	Up	1.05	3.92213e-09	HBS1L	Genebody
chr6	137849001	137850100	Up	1.07	5.83837e-06		OtherIntergenic
chr6	138190001	138194600	Down	-1.1	3.48375e-06	TNFAIP3	Genebody
chr6	138864201	138867700	Down	-1.14	1.02985e-05	NHSL1	Genebody
chr6	141742801	141744900	Down	-2.55	4.52827e-06		Genedesert
chr6	141847701	141848700	Up	1.09	9.34259e-05		Genedesert
chr6	143249001	143250100	Down	-1.02	1.25162e-08	HIVEP2	Genebody
chr6	144000301	144002500	Down	-1.18	9.68554e-06	PHACTR2	Promoter3k
chr6	149081301	149082700	Down	-1.21	3.26105e-05	UST	Genebody
chr6	160107001	160112500	Down	-1.41	1.26288e-08	SOD2	Genebody
chr6	160542201	160545200	Up	1.46	5.55411e-08	SLC22A1	Promoter1k
chr6	170121601	170122700	Down	-1.22	5.35004e-06	PHF10	Promoter3k
chr7	944301	946100	Down	-1.15	1.80455e-05	ADAP1	Genebody
chr7	2444401	2445400	Down	-1.13	6.05125e-05	CHST12	Promoter3k
chr7	2673101	2674900	Down	-1.16	1.14114e-05	TTYH3	Promoter3k
chr7	3476401	3478200	Down	-1.38	2.59279e-07	SDK1	Genebody
chr7	3680701	3682600	Down	-1.17	4.96084e-09	SDK1	Genebody
chr7	3800401	3802500	Down	-1.21	1.37122e-06	SDK1	Genebody
chr7	5322501	5324300	Down	-1.51	9.96704e-05	SLC29A4	Promoter1k
chr7	5458001	5459100	Down	-1.01	2.54381e-05	TNRC18	Genebody
chr7	5731801	5733100	Down	-2.02	5.87453e-06	RNF216	Genebody
chr7	7030101	7031300	Down	-1.12	3.92213e-09		OtherIntergenic
chr7	7196601	7198200	Down	-2	3.92213e-09		OtherIntergenic
chr7	8028701	8030500	Down	-1.47	3.92213e-09	GLCCI1	Genebody
chr7	9913701	9914800	Up	1.09	9.92719e-06		Genedesert
chr7	11746401	11748100	Down	-1.33	7.83348e-05	THSD7A	Genebody
chr7	12461801	12465100	Down	-1.12	3.06358e-07		OtherIntergenic
chr7	13564401	13565400	Up	1.19	4.44475e-06		Genedesert
chr7	13913501	13915200	Down	-1.39	6.35593e-07		Genedesert
chr7	16793901	16795300	Down	-1.15	1.98928e-06	TSPAN13	Promoter3k
chr7	17136901	17138700	Down	-1.63	3.92213e-09		OtherIntergenic
chr7	17347201	17348700	Down	-1.22	0.000290412	AHR	Genebody
chr7	17596801	17599300	Down	-2.95	3.92213e-09		OtherIntergenic
chr7	18547401	18550900	Down	-1.23	1.86883e-05	HDAC9	Promoter1k
chr7	19158101	19159300	Down	-1.11	3.40838e-06	TWIST1	Promoter3k
chr7	19234901	19236500	Down	-1.02	5.2023e-09		OtherIntergenic
chr7	19443901	19445900	Down	-1.08	3.92213e-09		OtherIntergenic
chr7	20371101	20372400	Down	-1.63	3.87549e-07	ITGB8	Promoter3k
chr7	22765801	22768100	Down	-1.32	2.40121e-05	IL6	ProximalPromoter
chr7	25641601	25642600	Down	-1.54	6.53244e-06		OtherIntergenic
chr7	26195401	26196700	Down	-1.5	4.82477e-08	NFE2L3	Genebody
chr7	26242601	26245000	Down	-1.06	0.000191668	CBX3	Promoter3k
chr7	27784201	27785600	Down	-1.03	3.92213e-09	TAX1BP1	Genebody
chr7	30811001	30812100	Up	1.16	7.14836e-05	FAM188B	Promoter1k
chr7	32098601	32100600	Down	-1.11	4.1069e-06	PDE1C	Genebody
chr7	32928401	32929500	Down	-1.1	3.78889e-05	KBTBD2	Promoter3k
chr7	34794201	34798700	Down	-2.38	4.30123e-09	AAA1	Genebody
chr7	34877001	34878400	Down	-1.45	2.08483e-06	NPSR1	Genebody
chr7	35842301	35843500	Down	-1.14	6.76397e-07	2007-09-01	Promoter3k
chr7	38218801	38220200	Down	-1.02	6.01268e-09	STARD3NL	Promoter3k
chr7	38381101	38382300	Down	-3.04	3.92213e-09	LOC100506776	Promoter1k
chr7	39134901	39135900	Down	-1.04	2.58392e-06	POU6F2	Genebody
chr7	45023401	45025500	Down	-1.01	1.08903e-05	SNHG15	Promoter3k
chr7	47577201	47578300	Down	-1.7	2.38224e-06	TNS3	Genebody
chr7	51029301	51031300	Down	-1.94	1.19565e-06		OtherIntergenic
chr7	54612201	54613400	Down	-1.66	0.000102202	VSTM2A	Promoter3k
chr7	65731901	65733000	Down	-1.17	8.10869e-08	TPST1	Genebody
chr7	73498701	73499800	Down	-1.06	4.80536e-06	LIMK1	Promoter3k
chr7	73869101	73870100	Down	-1.16	4.55472e-05	GTF2IRD1	Promoter3k
chr7	75909601	75911800	Down	-1.16	1.08971e-08	SRRM3	Genebody
chr7	77327601	77328600	Down	-1.21	8.30379e-05	RSBN1L	Promoter3k
chr7	80927901	80929600	Down	-1.2	4.62163e-08		OtherIntergenic
chr7	82285901	82286900	Down	-1.13	4.92081e-05		OtherIntergenic
chr7	82434301	82436100	Down	-1.36	3.40693e-06	PCLO	Genebody
chr7	83089501	83093400	Down	-1.27	1.02766e-07	SEMA3E	Genebody
chr7	84119401	84122800	Down	-1.27	1.69552e-05		OtherIntergenic
chr7	84161801	84162800	Down	-5.64	7.74569e-07		OtherIntergenic
chr7	86666501	86668300	Down	-1.34	1.72796e-05	KIAA1324L	Promoter3k
chr7	89784601	89785700	Down	-1.03	3.92213e-09	STEAP1	Promoter3k
chr7	92155701	92156800	Down	-1.11	3.75842e-05	PEX1	Promoter3k
chr7	92936301	92937400	Down	-1.02	3.92213e-09	CCDC132	Genebody
chr7	93201101	93204200	Down	-1.02	1.12457e-08	CALCR	Promoter3k
chr7	93631301	93632400	Down	-1.24	3.37507e-06	BET1	Promoter3k
chr7	95238601	95239600	Down	-1.46	3.66833e-06		OtherIntergenic
chr7	95551101	95552300	Down	-1.02	3.71541e-07	DYNC1I1	Genebody
chr7	95978701	95981000	Down	-3.9	3.92213e-09		OtherIntergenic
chr7	96578101	96579100	Down	-1.05	7.54798e-07		OtherIntergenic
chr7	97914201	97915200	Down	-1.7	0.000141832	BRI3	Genebody
chr7	99317101	99318800	Down	-1.05	2.23544e-05	CYP3A7	Genebody
chr7	99378201	99382200	Up	1.76	5.6739e-09	CYP3A4	Promoter3k
chr7	99577801	99581600	Up	1	7.13599e-09	AZGP1P1	Promoter3k
chr7	100806701	100808600	Down	-1.11	1.1294e-05	VGF	Promoter3k
chr7	100815601	100817400	Down	-1.24	7.31758e-06	NAT16	Genebody
chr7	100843601	100844600	Down	-1.7	1.97548e-06	MOGAT3	ProximalPromoter
chr7	100930201	100933800	Up	1.17	5.98009e-09		OtherIntergenic
chr7	100952401	100953400	Down	-1.17	1.14716e-06		OtherIntergenic
chr7	101930801	101932100	Down	-1.03	0.000145226	SH2B2	Genebody
chr7	106057401	106058500	Down	-1.93	7.82694e-08		OtherIntergenic
chr7	107640201	107642500	Down	-1.52	1.89764e-06	LAMB1	Promoter3k
chr7	108212401	108213400	Down	-1.11	5.87207e-06	DNAJB9	Promoter3k
chr7	110173601	110174700	Down	-1.43	8.23571e-05		OtherIntergenic
chr7	110290501	110291500	Up	1.05	5.97367e-06		OtherIntergenic
chr7	111801701	111803200	Down	-1.85	1.58878e-06	DOCK4	Genebody
chr7	113380901	113382300	Down	-1.18	3.02554e-06		OtherIntergenic
chr7	113728801	113730200	Down	-1.59	3.91612e-06	FOXP2	Genebody
chr7	114147701	114148700	Down	-1.22	3.92213e-09	FOXP2	Genebody
chr7	116313701	116315800	Down	-1.17	9.09234e-06	MET	Promoter3k
chr7	120036401	120037400	Down	-3.02	1.48944e-07	KCND2	Genebody
chr7	120631101	120634400	Down	-1.11	2.08702e-05	C7orf58	Genebody
chr7	120715901	120719100	Down	-1.55	9.56565e-09	C7orf58	Genebody
chr7	123390501	123391800	Down	-1.24	2.33921e-06	WASL	Promoter3k
chr7	124632301	124635700	Down	-1.6	1.40573e-05		Genedesert
chr7	124776501	124778500	Down	-1.57	3.92213e-09		Genedesert
chr7	128048701	128049700	Down	-1.13	3.44587e-06	IMPDH1	Promoter1k
chr7	129075001	129076000	Down	-1.06	6.10039e-06	FAM40B	Promoter3k
chr7	130593301	130597300	Down	-1.22	1.17241e-05	LOC646329	Promoter3k
chr7	130789001	130790200	Down	-1.02	1.59472e-06	FLJ43663	Promoter3k
chr7	134856801	134858500	Down	-2.27	3.92213e-09	C7orf49	Promoter3k
chr7	136412101	136414200	Down	-2.18	2.29894e-07		OtherIntergenic
chr7	136864201	136865900	Down	-1.2	2.38619e-05		OtherIntergenic
chr7	140621801	140623300	Down	-1.13	2.06903e-06	BRAF	Promoter3k
chr7	140773601	140777200	Down	-1.95	5.84563e-08	LOC100507421	Promoter3k
chr7	141729801	141731700	Down	-1.96	3.92213e-09	MGAM	Genebody
chr7	143183901	143185200	Down	-1.07	5.45117e-08	LOC285965	Genebody
chr7	143230001	143231300	Down	-1.2	1.12626e-05		OtherIntergenic
chr7	143316301	143317300	Down	-1.07	1.14762e-08	FAM115C	Promoter3k
chr7	148397601	148399600	Down	-1.05	4.54695e-09	CUL1	Promoter3k
chr7	150943501	150946000	Down	-1.26	2.3816e-07	SMARCD3	Promoter1k
chr7	152129301	152130900	Down	-1.23	2.95821e-07	MLL3	Promoter3k
chr7	155445601	155446600	Down	-1.04	1.18844e-07	RBM33	Genebody
chr7	157131201	157132500	Down	-1.18	3.80002e-06	DNAJB6	Promoter3k
chr8	70401	72300	Down	-1.37	8.80786e-07		Subtelomere
chr8	180401	181400	Down	-1.06	8.85272e-07	RPL23AP53	Promoter3k
chr8	1703301	1706100	Down	-1.95	1.19949e-08		OtherIntergenic
chr8	8153701	8154700	Down	-1.31	6.44526e-07		OtherIntergenic
chr8	12810001	12813200	Down	-1.15	3.08528e-05	KIAA1456	Genebody
chr8	14389301	14390800	Down	-1.39	0.000348318	SGCZ	Genebody
chr8	16607001	16609200	Down	-1.78	7.42007e-06		OtherIntergenic
chr8	17655701	17656800	Down	-1.55	1.74112e-07	MTUS1	Promoter3k
chr8	18522501	18523600	Down	-1.29	1.76191e-06	PSD3	Genebody
chr8	23387901	23389100	Down	-1.07	0.000141841	SLC25A37	Promoter3k
chr8	24854701	24857200	Down	-1.52	3.93263e-09		OtherIntergenic
chr8	26724901	26726300	Down	-1.04	1.2593e-05	ADRA1A	Promoter3k
chr8	28241201	28242600	Down	-1.04	1.01866e-06	ZNF395	Promoter3k
chr8	41653301	41655300	Down	-1.66	3.92213e-09	ANK1	Promoter1k
chr8	41996401	41997500	Down	-1.32	0.000196548		OtherIntergenic
chr8	54932301	54933400	Down	-1.03	1.55807e-06	TCEA1	Promoter3k
chr8	57231501	57234000	Down	-1.02	0.000248002	SDR16C5	Promoter1k
chr8	61593701	61594700	Down	-1.06	4.09188e-09	CHD7	Promoter3k
chr8	63076701	63077700	Down	-2.26	5.99433e-06		OtherIntergenic
chr8	63603401	63604600	Down	-1.03	8.78825e-06	NKAIN3	Genebody
chr8	65151401	65152400	Down	-1.17	1.11737e-05		OtherIntergenic
chr8	67834901	67836300	Down	-1.04	3.35026e-06	SNHG6	Promoter3k
chr8	68656501	68657700	Down	-1.22	4.95148e-06	CPA6	Promoter3k
chr8	68657801	68659000	Down	-1.12	0.000150856	CPA6	ProximalPromoter
chr8	70270201	70271400	Down	-1.15	0.000240921		OtherIntergenic
chr8	75861801	75862800	Down	-1.18	1.59315e-05		OtherIntergenic
chr8	82020601	82022900	Down	-1.19	5.76926e-09	PAG1	Promoter3k
chr8	83266001	83267900	Down	-1.04	2.10397e-05		Genedesert
chr8	89686601	89691700	Down	-1.28	2.13979e-06		Genedesert
chr8	97245101	97246700	Down	-1.05	1.80122e-05	UQCRB	Promoter3k
chr8	101318301	101320300	Down	-1.05	1.36327e-05	RNF19A	Genebody
chr8	104425001	104426100	Down	-1.1	3.57261e-06	SLC25A32	Promoter3k
chr8	107630601	107631600	Down	-1.83	0.000124516	OXR1	Genebody
chr8	108251201	108252600	Down	-1.07	4.04895e-09		OtherIntergenic
chr8	108506401	108507600	Down	-1.28	1.07176e-06	ANGPT1	Genebody
chr8	108589801	108591500	Down	-1.09	1.40136e-06		OtherIntergenic
chr8	109366901	109368300	Down	-1.78	3.82974e-06		OtherIntergenic
chr8	110691201	110692700	Down	-1.43	1.49614e-06	SYBU	Promoter3k
chr8	112676801	112678000	Up	1.31	6.28151e-06		Genedesert
chr8	112831701	112833500	Down	-1.08	1.70574e-05		Genedesert
chr8	114233601	114234700	Up	1.02	6.39239e-06	CSMD3	Genebody
chr8	117706801	117707800	Down	-1.25	4.18822e-09	EIF3H	Genebody
chr8	119117901	119119600	Down	-1.42	2.98611e-06	EXT1	Genebody
chr8	119959801	119963500	Down	-1.04	5.67756e-05	TNFRSF11B	Promoter3k
chr8	122155101	122157400	Down	-3.04	6.59791e-07		OtherIntergenic
chr8	122173701	122174800	Down	-1.61	5.87453e-06		OtherIntergenic
chr8	128228701	128231500	Down	-2.61	9.76896e-07		OtherIntergenic
chr8	131029201	131030200	Down	-1.16	1.37457e-05		OtherIntergenic
chr8	131370501	131371500	Up	1.44	7.48448e-08	ASAP1	Genebody
chr8	132048101	132049800	Down	-2.01	2.29013e-06	ADCY8	Genebody
chr8	137544601	137545600	Down	-1.12	1.39601e-06		Genedesert
chr8	141643001	141644300	Down	-1.29	2.48874e-05	EIF2C2	Promoter3k
chr8	143761301	143764200	Down	-1.31	2.51824e-06	PSCA	Promoter1k
chr8	144098501	144099700	Down	-1.05	1.71075e-06	LOC100133669	Promoter1k
chr8	144681001	144682000	Down	-1.16	6.39668e-05	TIGD5	Promoter3k
chr8	145011201	145014400	Down	-1.06	1.78011e-05	PLEC	Promoter1k
chr8	145978901	145979900	Down	-1.12	8.53571e-05	ZNF251	Promoter3k
chr9	2841701	2842900	Down	-1.1	3.92213e-09	KIAA0020	Promoter3k
chr9	4839201	4843300	Down	-1.55	5.76926e-09	RCL1	Genebody
chr9	5630701	5632000	Down	-1.15	5.2393e-06	KIAA1432	Promoter3k
chr9	13486501	13488700	Down	-1.15	3.92213e-09		OtherIntergenic
chr9	16703301	16705500	Down	-1.43	2.33024e-06	BNC2	Genebody
chr9	16727601	16728600	Down	-1.44	1.48786e-06	BNC2	Genebody
chr9	16867801	16868800	Down	-1.26	1.25894e-05	BNC2	Promoter3k
chr9	17886301	17889800	Down	-1.8	4.55594e-06		OtherIntergenic
chr9	20550201	20551700	Down	-1.04	3.36439e-06	MLLT3	Genebody
chr9	21590601	21591600	Down	-1.88	0.000235488		OtherIntergenic
chr9	31850001	31851100	Down	-1.31	2.87989e-06		Genedesert
chr9	33393801	33395800	Down	-1.46	6.7069e-07	AQP7	Genebody
chr9	34588501	34589800	Down	-1.9	2.71377e-06	CNTFR	Promoter1k
chr9	35673501	35675400	Down	-3.01	1.27462e-06	CA9	Promoter1k
chr9	36398701	36399700	Down	-1	1.56975e-06	RNF38	Promoter3k
chr9	38437101	38438900	Down	-1.72	2.05432e-07		OtherIntergenic
chr9	66459101	66461100	Down	-1.07	2.31996e-06		OtherIntergenic
chr9	66695501	66700600	Down	-1.38	1.4492e-05		OtherIntergenic
chr9	68413601	68415300	Down	-1.18	4.74594e-06		OtherIntergenic
chr9	69191101	69193200	Down	-1.06	7.21008e-06		OtherIntergenic
chr9	69880901	69882600	Down	-1.3	0.000552496		OtherIntergenic
chr9	75766101	75767500	Down	-1.03	7.10627e-05	ANXA1	ProximalPromoter
chr9	75768001	75769200	Down	-1.01	1.12175e-05	ANXA1	Promoter3k
chr9	76006501	76007800	Down	-1.13	1.94841e-05		Genedesert
chr9	84299301	84300900	Down	-1.01	2.75997e-06	TLE1	Genebody
chr9	85212001	85213100	Up	1.18	7.2713e-06		OtherIntergenic
chr9	88073501	88078400	Down	-1.57	7.42631e-09		OtherIntergenic
chr9	90689801	90690800	Down	-1.18	1.34114e-05		OtherIntergenic
chr9	94903401	94906200	Down	-1.52	2.88942e-06	LINC00475	Promoter3k
chr9	95184401	95187400	Down	-3.29	2.53586e-06	OMD	Promoter1k
chr9	96930301	96933600	Down	-1	3.14212e-05		OtherIntergenic
chr9	98077801	98079000	Down	-1.09	3.92213e-09	FANCC	Promoter3k
chr9	103277801	103280200	Down	-2.4	3.92213e-09	TMEFF1	Genebody
chr9	110010301	110012000	Down	-1.61	3.92213e-09		OtherIntergenic
chr9	112887101	112891700	Down	-1.05	2.57421e-07	AKAP2	Promoter3k
chr9	116381901	116383000	Down	-1.42	4.14723e-05		OtherIntergenic
chr9	116639401	116640900	Down	-1.24	1.61453e-05	ZNF618	Promoter3k
chr9	116837001	116841200	Up	1.1	9.67629e-09	AMBP	Promoter3k
chr9	116916601	116917800	Down	-1.3	1.33078e-05	COL27A1	Promoter3k
chr9	119599901	119603700	Down	-1.87	8.13192e-09	ASTN2	Genebody
chr9	121403201	121404200	Down	-1.05	1.06031e-05		Genedesert
chr9	123294401	123298100	Down	-1.01	6.85946e-09	CDK5RAP2	Genebody
chr9	123884501	123885500	Down	-1.02	4.82153e-06	CNTRL	Genebody
chr9	124031001	124032100	Down	-1.64	0.000257312	GSN	Promoter3k
chr9	124414101	124415300	Down	-1.21	1.53712e-06	DAB2IP	Genebody
chr9	126558301	126560100	Down	-1.05	6.45385e-06	DENND1A	Genebody
chr9	132934501	132936400	Down	-1.03	6.50762e-06	NCS1	Promoter1k
chr9	136342601	136343700	Down	-1.12	4.86533e-05	SLC2A6	Promoter3k
chr9	136580201	136581600	Down	-2.09	1.74031e-07	SARDH	Genebody
chr9	137534001	137537400	Down	-1.4	4.41701e-06	COL5A1	Promoter3k
chr9	139693401	139695100	Down	-1.35	2.20486e-06	KIAA1984	Genebody
chr9	139920701	139922000	Down	-1.15	3.51639e-05	ABCA2	Promoter3k
chr9	139979501	139980500	Down	-1.1	2.0115e-06	LOC100289341	Promoter3k
chr9	140171501	140173100	Down	-1.05	3.41992e-07	C9orf167	ProximalPromoter
chr9	140443701	140445800	Down	-1.05	1.2317e-07	PNPLA7	ProximalPromoter
chrX	8162101	8163100	Up	1.01	0.000367655	PLCB1	Genebody
chrX	14046201	14047200	Down	-1.13	5.29928e-06	MACROD2	Genebody
chrX	17024001	17025800	Down	-1.27	3.92213e-09		OtherIntergenic
chrX	20073701	20075200	Down	-1.94	1.59708e-08	C20orf26	Genebody
chrX	45629901	45631700	Down	-1.1	1.14179e-06	EYA2	Genebody
chrX	46697601	46698600	Down	-1.09	7.58914e-05		OtherIntergenic
chrX	48775001	48776700	Down	-1.07	1.26508e-06		OtherIntergenic
chrX	51075901	51077200	Down	-1.21	3.92213e-09		OtherIntergenic
chrX	53309801	53310800	Down	-1.47	0.000286468		OtherIntergenic
chrX	78667601	78669400	Up	1.51	2.20283e-06		OtherIntergenic
chrX	100672101	100674500	Up	1.24	9.18693e-08		OtherIntergenic
chrX	107684301	107687000	Down	-1.08	1.92741e-05		OtherIntergenic
chrX	114071601	114072900	Down	-1.03	1.6165e-05		OtherIntergenic
chrX	114967601	114968900	Down	-1.15	8.81571e-06		OtherIntergenic
chrX	114970501	114972100	Down	-1.06	2.61819e-05		OtherIntergenic
chrX	119691401	119692400	Down	-1.28	4.1694e-05		OtherIntergenic
chrX	129243201	129244500	Down	-1.21	0.000148095		OtherIntergenic
chrX	133940201	133941200	Up	1.16	6.74739e-06		OtherIntergenic
chrX	134973301	134974500	Down	-1.03	5.68965e-06		OtherIntergenic
chrX	134976501	134977600	Down	-1.08	7.49963e-06		OtherIntergenic
chrX	147452901	147455100	Down	-2.9	3.92213e-09		OtherIntergenic
chrX	148623301	148624300	Down	-1.05	2.89133e-05		OtherIntergenic
chrX	152241101	152242300	Down	-1.11	0.000133148		OtherIntergenic
chrX	153601601	153603500	Down	-1.24	5.12593e-05		OtherIntergenic
