# Supplementary material for: Transcriptional and Epigenetic Consequences of DMSO Treatment on HepaRG Cells
Source: Cells. 2022 Jul 26;11(15):2298. doi: 10.3390/cells11152298 (PMC9331440; doi:10.3390/cells11152298)
Supplement: Supplementary file 1 [file cells-11-02298-s001.zip › TableS7.xlsx]

## Sheet: H3K27ac
# H3K27ac differential sites (padj<0.001, FC>2)
Chrom	Start	End	Event	log2FC	padj	GName	Feature
chr1	2158201	2159600	Down	-1	1.11894e-05	SKI	Promoter3k
chr1	3229101	3231000	Down	-1.03	3.59314e-08	PRDM16	Genebody
chr1	7634701	7635800	Up	1.7	3.22812e-09	CAMTA1	Genebody
chr1	8021301	8022900	Down	-1	1.74564e-05	PARK7	Promoter1k
chr1	8315601	8316600	Up	1.61	8.13243e-07		OtherIntergenic
chr1	9614801	9615800	Up	1.14	5.25293e-06	SLC25A33	Genebody
chr1	11212401	11213600	Up	1.32	3.22812e-09	MTOR	Genebody
chr1	12674501	12678400	Up	1.2	3.53515e-07	DHRS3	Promoter3k
chr1	16339601	16341200	Down	-1.01	1.208e-06	HSPB7	Genebody
chr1	16478301	16481300	Down	-1.03	4.6546e-09	EPHA2	Promoter3k
chr1	16933601	16936100	Up	1.24	3.62231e-06	NBPF1	Genebody
chr1	24150501	24151500	Up	1.36	5.2816e-06	HMGCL	Promoter1k
chr1	28574801	28576400	Up	1.25	0.00032214		OtherIntergenic
chr1	28833001	28836000	Down	-1.04	1.63072e-06	SNHG3	Promoter3k
chr1	29563101	29564100	Down	-1.34	1.20361e-07	PTPRU	Promoter1k
chr1	29564601	29565800	Down	-1.62	4.65974e-06	PTPRU	Promoter3k
chr1	31260401	31261600	Down	-1.2	1.80051e-06		OtherIntergenic
chr1	31943901	31945700	Up	1.04	1.09136e-05		OtherIntergenic
chr1	32871101	32872600	Up	1.76	1.92359e-06		OtherIntergenic
chr1	39649201	39650400	Up	1.07	2.23791e-06	MACF1	Genebody
chr1	39856801	39858000	Up	1.3	1.27995e-06	MACF1	Genebody
chr1	40420801	40422900	Up	1.22	9.8669e-06	MFSD2A	Promoter3k
chr1	43671501	43674100	Down	-1.24	1.15657e-05	WDR65	Genebody
chr1	46336801	46337900	Up	1.61	3.22812e-09	MAST2	Genebody
chr1	47656201	47657400	Down	-1.03	1.85771e-07	PDZK1IP1	Promoter3k
chr1	53393401	53394400	Up	1.45	3.22812e-09	SCP2	Promoter3k
chr1	57282101	57285400	Up	1.46	7.86697e-06	C1orf168	Promoter3k
chr1	57320401	57322400	Up	1.82	5.48289e-06	C8A	Promoter1k
chr1	57745601	57749000	Up	1.29	5.51998e-08	DAB1	Genebody
chr1	59221101	59222800	Down	-1.09	3.92284e-09		OtherIntergenic
chr1	61584401	61588400	Up	1.61	1.34123e-07	NFIA	Genebody
chr1	63198201	63201400	Up	1.83	5.77336e-06		OtherIntergenic
chr1	68038301	68039700	Up	1.01	3.22812e-09		OtherIntergenic
chr1	68850101	68851500	Down	-1.06	0.000354844		OtherIntergenic
chr1	69734801	69735800	Up	1	7.86171e-07		Genedesert
chr1	94371001	94375500	Up	1.02	7.37226e-09	GCLM	Promoter3k
chr1	94701601	94702800	Up	1.17	3.63739e-05	ARHGAP29	Promoter3k
chr1	95238801	95239800	Down	-1.1	4.30447e-06		OtherIntergenic
chr1	95393101	95394100	Up	1.7	0.000148677	LOC729970	ProximalPromoter
chr1	95582401	95583400	Up	1.4	3.22812e-09	TMEM56	ProximalPromoter
chr1	100030301	100032200	Up	1.17	3.22812e-09		OtherIntergenic
chr1	111906201	111907500	Down	-1	0.000274778		OtherIntergenic
chr1	111907701	111908800	Down	-1.26	9.97191e-06		OtherIntergenic
chr1	117714301	117715300	Up	1.14	1.89467e-05	VTCN1	Genebody
chr1	119503101	119504100	Up	1.51	0.000357852	TBX15	Genebody
chr1	119505001	119507600	Up	1.32	1.26368e-05	TBX15	Genebody
chr1	120321601	120322700	Up	1.31	3.31672e-09		OtherIntergenic
chr1	120600701	120603400	Up	1.38	8.74022e-06	NOTCH2	Genebody
chr1	144324901	144326800	Up	1.1	1.6398e-05	LOC728855	Genebody
chr1	144686801	144689500	Up	1.29	1.33874e-08	NBPF9	Genebody
chr1	144926901	144931800	Up	1.44	1.38241e-05	PDE4DIP	Promoter3k
chr1	145245101	145248500	Up	1.03	2.28721e-05	NOTCH2NL	Genebody
chr1	145292701	145294400	Up	1.38	6.07719e-09	NBPF10	ProximalPromoter
chr1	146641201	146643000	Up	1.37	3.64369e-06	PRKAB2	Promoter3k
chr1	149234401	149235400	Up	1.17	2.72501e-06		OtherIntergenic
chr1	154378201	154381800	Up	1.02	1.1035e-08	IL6R	Promoter3k
chr1	159566601	159568700	Down	-1.1	3.265e-09		OtherIntergenic
chr1	161043801	161045200	Down	-1.21	3.22812e-09	PVRL4	Genebody
chr1	161192801	161194700	Up	1	3.88226e-09	APOA2	Promoter1k
chr1	162331001	162332400	Up	3.05	3.22812e-09	NOS1AP	Genebody
chr1	162333301	162338400	Up	1.89	1.17642e-08	NOS1AP	Genebody
chr1	162340801	162345000	Up	1.42	1.74058e-07	C1orf111	Genebody
chr1	171312601	171314500	Up	1.15	3.36279e-09		OtherIntergenic
chr1	176118401	176119700	Up	2.26	1.21347e-06	RFWD2	Genebody
chr1	184595301	184596300	Up	1.22	7.85197e-06	C1orf21	Genebody
chr1	196621201	196624200	Up	1.24	1.06775e-06	CFH	Promoter3k
chr1	196788301	196789800	Up	1.46	3.63466e-09	CFHR1	ProximalPromoter
chr1	197035201	197036600	Up	1.95	2.00118e-06	F13B	Promoter1k
chr1	199996601	199998400	Up	1.16	3.265e-09	NR5A2	Promoter1k
chr1	207262501	207263700	Up	1.43	8.26015e-05	C4BPB	Promoter1k
chr1	210012901	210014100	Down	-1	1.65136e-08	DIEXF	Genebody
chr1	214160601	214163600	Up	1.16	4.24649e-07	PROX1	ProximalPromoter
chr1	214224101	214226100	Up	1.26	2.27593e-07		OtherIntergenic
chr1	219477701	219478900	Down	-1.53	1.01255e-05		OtherIntergenic
chr1	220100101	220102000	Up	1.21	7.63674e-07	SLC30A10	Promoter1k
chr1	220113601	220115400	Up	1.09	1.08552e-08	RNU5F-1	Genebody
chr1	220921601	220922700	Up	1.16	2.34665e-06	MARC2	Promoter1k
chr1	221881201	221883100	Up	1.42	3.59815e-09	DUSP10	Genebody
chr1	223887501	223889800	Down	-1.09	7.21472e-06	CAPN2	Promoter1k
chr1	228871501	228873900	Up	1.71	1.893e-07	RHOU	Promoter3k
chr1	228972601	228975800	Up	1.03	1.31895e-05		OtherIntergenic
chr1	229355801	229359900	Up	1.1	2.45931e-05		OtherIntergenic
chr1	229364501	229366000	Up	1.07	7.56503e-07		OtherIntergenic
chr1	230023401	230025300	Up	1.43	3.265e-09		OtherIntergenic
chr1	230848101	230850100	Up	1.39	0.000230492	AGT	Promoter3k
chr1	234734301	234735400	Up	1.09	1.03815e-05		OtherIntergenic
chr1	234778901	234780700	Up	1.41	7.86733e-09		OtherIntergenic
chr1	234950901	234953600	Up	1.13	6.16127e-09		OtherIntergenic
chr1	235242701	235244400	Up	1.29	7.10226e-06		OtherIntergenic
chr1	235245601	235247800	Up	1.22	5.29626e-06		OtherIntergenic
chr1	236056101	236057500	Up	1.12	0.000357942		OtherIntergenic
chr1	240760101	240761500	Up	1.46	7.81765e-08	GREM2	Genebody
chr1	241694501	241696000	Up	1.64	1.4922e-05	KMO	ProximalPromoter
chr1	246887501	246889800	Up	1.3	1.29617e-08	SCCPDH	Promoter3k
chr10	3406701	3407700	Up	1.33	1.51924e-06		OtherIntergenic
chr10	3768401	3770900	Up	1.28	1.08144e-05		OtherIntergenic
chr10	3977301	3978700	Up	1.04	1.81512e-06		OtherIntergenic
chr10	4702701	4704800	Up	1.07	9.53224e-06	LOC338588	Genebody
chr10	4893001	4895500	Up	1.28	1.50162e-06		OtherIntergenic
chr10	4957301	4958700	Up	1.81	1.84438e-06	tAKR	Promoter1k
chr10	5044101	5046000	Up	1.36	2.7142e-07	AKR1C2	Promoter3k
chr10	5113201	5115300	Up	1.15	5.85704e-06	AKR1C3	Genebody
chr10	5138101	5139500	Up	1.32	1.34673e-05	AKR1C3	Promoter3k
chr10	5237701	5238700	Up	1.03	1.98339e-08	AKR1C4	Promoter1k
chr10	5488901	5490300	Up	1.1	3.22812e-09	NET1	Promoter3k
chr10	5674401	5676100	Up	1.2	1.11139e-05		OtherIntergenic
chr10	5686801	5688000	Up	1.4	4.07033e-09	ASB13	Genebody
chr10	7741201	7742200	Up	1.31	6.53018e-08		OtherIntergenic
chr10	7742401	7744100	Up	1.28	7.73655e-09	ITIH2	Promoter3k
chr10	7744801	7747000	Up	1.64	2.81134e-06	ITIH2	Promoter1k
chr10	11182701	11184000	Up	1.71	2.64557e-05	CELF2	Genebody
chr10	11872701	11874400	Up	1.03	8.93979e-08	C10orf47	Genebody
chr10	15751901	15753800	Up	1.51	9.59755e-06	ITGA8	Genebody
chr10	18601601	18603200	Up	1.4	3.74555e-06	CACNB2	Genebody
chr10	18915701	18917500	Up	1.02	8.64096e-06	NSUN6	Genebody
chr10	25252101	25253300	Up	1.14	8.78935e-06		OtherIntergenic
chr10	46919001	46920800	Up	1.24	1.20045e-06	FAM35B	Genebody
chr10	47057601	47058600	Down	-1.08	3.22812e-09		OtherIntergenic
chr10	47746101	47747100	Down	-1.52	3.89888e-06	ANXA8L2	Promoter1k
chr10	52381601	52382900	Up	1.19	3.5489e-06	SGMS1	Promoter3k
chr10	52642201	52646100	Up	1.1	7.01305e-06	A1CF	Promoter3k
chr10	60425001	60426500	Up	1.34	1.04809e-05	BICC1	Genebody
chr10	65478401	65479600	Up	1.54	1.17073e-06		Genedesert
chr10	74034101	74035800	Up	1.08	0.000793419	DDIT4	Promoter3k
chr10	79668901	79670000	Up	1.28	0.000392645	DLG5	Genebody
chr10	80217801	80220500	Up	1	9.65123e-07		OtherIntergenic
chr10	80853101	80855000	Up	1.2	1.94024e-07	ZMIZ1	Genebody
chr10	80856901	80858400	Up	1.11	3.22812e-09	ZMIZ1	Genebody
chr10	82046401	82050600	Up	1.42	8.56781e-08	MAT1A	Promoter1k
chr10	82079201	82080300	Up	1.25	3.265e-09		OtherIntergenic
chr10	90145701	90147300	Up	1.01	1.73209e-08	RNLS	Genebody
chr10	91402701	91403900	Up	1.16	0.000187685	PANK1	Promoter1k
chr10	92689601	92690700	Down	-1.11	1.29609e-05		OtherIntergenic
chr10	95227701	95228900	Down	-1.13	3.22812e-09	MYOF	Genebody
chr10	95359101	95360800	Up	1.41	0.000175056	RBP4	Promoter3k
chr10	95361401	95363000	Up	1.09	6.73022e-09	RBP4	Promoter3k
chr10	96439001	96442000	Up	1.13	4.24679e-09	CYP2C18	Promoter3k
chr10	96661301	96662400	Up	1.45	3.22812e-09		OtherIntergenic
chr10	96698601	96699600	Up	3.55	3.22812e-09	CYP2C9	Promoter1k
chr10	97039501	97040500	Up	1.15	3.22812e-09	PDLIM1	Genebody
chr10	97216001	97218700	Up	1.3	1.02522e-08	SORBS1	Genebody
chr10	99893801	99894800	Down	-1.01	1.28868e-05	C10orf28	ProximalPromoter
chr10	106568201	106570700	Down	-1.39	3.32981e-06	SORCS3	Genebody
chr10	112028401	112030600	Up	1.1	5.74946e-06	MXI1	Genebody
chr10	113972301	113976400	Up	1.03	5.49605e-08		OtherIntergenic
chr10	114034201	114036000	Up	1	3.22812e-09		OtherIntergenic
chr10	114486801	114490100	Up	1.64	2.61558e-06	VTI1A	Genebody
chr10	116365201	116368400	Up	1.31	2.88211e-08	ABLIM1	Genebody
chr10	116408401	116411300	Up	1.48	2.31469e-06	ABLIM1	Genebody
chr10	116412401	116413500	Up	1.12	3.78024e-09	ABLIM1	Genebody
chr10	132892401	132893800	Down	-1.08	3.58663e-06	TCERG1L	Genebody
chr10	134403501	134405500	Up	1.17	2.34985e-08	INPP5A	Genebody
chr11	842901	844500	Down	-1.23	8.3919e-06	TSPAN4	Promoter1k
chr11	1072701	1074100	Down	-1.25	8.6942e-08	MUC2	Promoter3k
chr11	2950201	2952300	Down	-2.03	4.66402e-09	PHLDA2	Promoter1k
chr11	10948901	10950800	Up	1.43	5.93821e-06		OtherIntergenic
chr11	15685901	15688700	Up	1.23	2.8195e-06		OtherIntergenic
chr11	16135501	16138500	Up	1.44	5.69848e-06	SOX6	Genebody
chr11	16203201	16204700	Up	1.52	8.61086e-06	SOX6	Genebody
chr11	16205701	16209600	Up	1.63	1.08144e-05	SOX6	Genebody
chr11	18268401	18270100	Down	-1.19	2.81066e-05	SAA2	Promoter1k
chr11	20031501	20032800	Up	1.03	1.41765e-05	NAV2	Genebody
chr11	20033201	20035000	Up	1.02	4.94915e-05	NAV2	Genebody
chr11	20056001	20059300	Up	1.18	1.04495e-08	NAV2	Genebody
chr11	20409001	20410300	Down	-1.4	1.39675e-05	PRMT3	Promoter1k
chr11	22693301	22698600	Up	1.15	7.37226e-09	GAS2	Genebody
chr11	28857201	28859700	Down	-1.06	1.68664e-05		Genedesert
chr11	29735201	29736400	Up	1.13	3.66866e-05		Genedesert
chr11	29837601	29838600	Up	1.19	7.25576e-06		Genedesert
chr11	33038101	33039600	Up	1	3.265e-09	DEPDC7	Promoter3k
chr11	61587101	61589100	Up	1.04	1.66348e-05		OtherIntergenic
chr11	64932801	64933800	Up	1.25	0.000261855		OtherIntergenic
chr11	65682201	65684700	Down	-1	2.74971e-06	C11orf68	Genebody
chr11	69714201	69715500	Up	1.48	6.75533e-06		OtherIntergenic
chr11	74865701	74868500	Up	1.28	1.72433e-06	SLCO2B1	Genebody
chr11	74870301	74871400	Up	1.1	9.41624e-05	SLCO2B1	ProximalPromoter
chr11	86218601	86221600	Up	1.37	3.36609e-05	ME3	Genebody
chr11	86651001	86653700	Up	1.19	5.69134e-06		OtherIntergenic
chr11	93303501	93304800	Up	1.2	6.00092e-06		OtherIntergenic
chr11	95901601	95902600	Up	1.13	9.91772e-06	MAML2	Genebody
chr11	102176001	102177500	Down	-1.25	0.000206091		OtherIntergenic
chr11	111693301	111694600	Up	2.28	1.80051e-06	ALG9	Genebody
chr11	111710501	111712400	Up	1.52	7.50137e-06	ALG9	Genebody
chr11	114019701	114021400	Up	1.25	1.13723e-05	ZBTB16	Genebody
chr11	114022001	114026900	Up	1.22	1.07623e-07	ZBTB16	Genebody
chr11	114040601	114043800	Up	1.22	5.00057e-09	ZBTB16	Genebody
chr11	116701101	116703100	Up	1.12	1.17359e-08	APOC3	Promoter3k
chr11	116892201	116893300	Up	1.14	9.49915e-06	SIK3	Genebody
chr11	118134001	118135200	Up	1.2	2.10831e-06	MPZL2	Promoter1k
chr11	118478201	118479700	Down	-1.26	3.40339e-09	PHLDB1	Promoter1k
chr11	121331101	121333200	Up	1.04	1.56125e-05	SORL1	Genebody
chr11	121435701	121437500	Up	1.51	1.78134e-07	SORL1	Genebody
chr11	122237001	122238700	Up	1.35	1.40492e-05		OtherIntergenic
chr12	6485501	6486800	Down	-1.16	6.36032e-07	SCNN1A	Promoter1k
chr12	16501801	16503600	Up	1.07	2.31522e-08	MGST1	Promoter3k
chr12	46949001	46950400	Up	1.34	3.22812e-09		OtherIntergenic
chr12	47770701	47772800	Up	1.02	6.28234e-08		OtherIntergenic
chr12	48213201	48215900	Down	-1.03	4.32083e-06	HDAC7	Promoter1k
chr12	50919701	50921500	Up	1.08	3.22812e-09	DIP2B	Genebody
chr12	51318801	51322200	Up	1.42	7.50566e-07	METTL7A	Promoter3k
chr12	51378501	51379900	Up	1.16	1.6649e-05	SLC11A2	Genebody
chr12	56241401	56243600	Down	-1.17	1.14893e-05		OtherIntergenic
chr12	56474601	56476000	Up	1.22	2.12324e-08	ERBB3	Promoter3k
chr12	56870601	56872300	Up	1.75	3.22812e-09	GLS2	Genebody
chr12	57843801	57845700	Up	1.17	5.09039e-06	INHBC	Genebody
chr12	59448201	59449300	Down	-1.42	4.7298e-06		OtherIntergenic
chr12	79952501	79955400	Up	1.27	1.6097e-06		OtherIntergenic
chr12	80835501	80838000	Up	1.42	1.88459e-05	PTPRQ	Promoter3k
chr12	92940701	92942100	Up	1.08	1.28212e-06		OtherIntergenic
chr12	92954901	92956100	Up	1.08	3.07468e-06		OtherIntergenic
chr12	93964201	93965300	Up	1.68	6.98096e-06	LOC144481	Promoter1k
chr12	94017801	94020200	Down	-1.01	1.04376e-05		OtherIntergenic
chr12	96027101	96030300	Up	1.25	2.3911e-08		OtherIntergenic
chr12	97960601	97964100	Up	1.45	1.56544e-05		OtherIntergenic
chr12	100867701	100868900	Up	1.58	2.16949e-05	NR1H4	Promoter1k
chr12	112907501	112910300	Up	1.06	6.63702e-06	PTPN11	Genebody
chr12	113859601	113861400	Up	1.06	3.22812e-09	SDSL	Promoter1k
chr12	115356701	115358000	Down	-1.19	3.7191e-05		Genedesert
chr12	120674801	120676500	Down	-1.07	5.70498e-06	PXN	Genebody
chr12	122361601	122362700	Down	-1.52	3.22812e-09	WDR66	Genebody
chr12	122890001	122891300	Up	1.7	9.81892e-09	CLIP1	Genebody
chr12	127715701	127716700	Down	-1.69	3.34982e-06		Genedesert
chr12	131355901	131357000	Down	-1.91	3.38998e-08	RAN	ProximalPromoter
chr13	24722901	24723900	Down	-1.01	4.46674e-08		OtherIntergenic
chr13	30715401	30718600	Down	-1.12	8.6216e-09		OtherIntergenic
chr13	34542601	34544400	Up	1.92	2.80662e-06		OtherIntergenic
chr13	41237101	41239000	Up	1.28	1.42765e-06	FOXO1	Promoter3k
chr13	43098701	43100600	Up	1.04	1.77476e-07		OtherIntergenic
chr13	45333201	45334200	Up	1.01	1.01648e-06		OtherIntergenic
chr13	46675201	46679800	Up	1.32	3.25698e-06	CPB2	Promoter3k
chr13	52098701	52099900	Up	1.25	8.96802e-06		OtherIntergenic
chr13	67692801	67695100	Up	1.05	9.45225e-07	PCDH9	Genebody
chr13	94944501	94945900	Up	1.77	1.04376e-05	GPC6	Genebody
chr13	94956201	94957300	Up	1.01	3.8472e-09	GPC6	Genebody
chr13	104535001	104537100	Up	1	1.2891e-05		Genedesert
chr13	106803301	106805300	Down	-1.38	1.02443e-05		OtherIntergenic
chr13	109916201	109922700	Down	-1.07	7.91173e-07		OtherIntergenic
chr13	110245401	110246600	Up	1.1	1.75943e-06		OtherIntergenic
chr13	110368001	110369700	Up	1.02	5.90726e-07		OtherIntergenic
chr13	111616701	111617700	Down	-1	9.74335e-07		OtherIntergenic
chr13	114064901	114065900	Down	-1.94	2.01723e-06		OtherIntergenic
chr13	114884201	114885900	Down	-2.19	3.88138e-07	RASA3	Genebody
chr14	30132601	30133900	Up	1.37	3.22812e-09	MIR548AI	Genebody
chr14	31502301	31503300	Up	1.35	4.55736e-05	AP4S1	Genebody
chr14	31698601	31700300	Up	1.08	2.47666e-06		OtherIntergenic
chr14	39702801	39704300	Up	1.15	7.76266e-06	MIA2	Promoter1k
chr14	56065701	56067000	Up	1.03	8.63839e-08	KTN1	Genebody
chr14	64549101	64551200	Down	-1.07	1.07099e-05	SYNE2	Genebody
chr14	68637701	68640200	Up	1.07	2.30323e-06	RAD51B	Genebody
chr14	74600501	74601600	Up	1.6	0.000802476	LIN52	Genebody
chr14	91614801	91615800	Up	1.76	4.46846e-05	C14orf159	Genebody
chr14	93602001	93603500	Up	1.31	6.80961e-06		OtherIntergenic
chr14	94861201	94862400	Up	1.41	1.01838e-05		OtherIntergenic
chr14	95772401	95777100	Up	1.12	3.8327e-06	CLMN	Genebody
chr14	95784301	95786500	Up	1.44	6.64275e-07	CLMN	Promoter1k
chr14	103576001	103577300	Down	-1.17	4.0328e-06	EXOC3L4	Genebody
chr14	104515101	104516200	Down	-1.2	3.22812e-09	TDRD9	Genebody
chr14	105438501	105440000	Down	-1.21	4.13136e-07	AHNAK2	Genebody
chr15	35597301	35599000	Up	1.08	6.56036e-07		OtherIntergenic
chr15	40211201	40212200	Down	-1.25	0.000187152	GPR176	Promoter3k
chr15	41244401	41246000	Up	1.52	4.86793e-06	CHAC1	Promoter1k
chr15	43414801	43415800	Down	-1.15	7.20124e-05		OtherIntergenic
chr15	53325801	53327100	Up	3.06	6.61761e-07		OtherIntergenic
chr15	53744301	53747300	Up	1.92	8.27567e-09		OtherIntergenic
chr15	53747701	53748800	Up	1.66	1.03823e-06		OtherIntergenic
chr15	55694801	55696900	Up	1.27	1.60513e-05	CCPG1	Genebody
chr15	62198501	62200900	Up	1.23	1.29178e-05	VPS13C	Genebody
chr15	63340701	63342100	Up	1.38	0.000187347	TPM1	Promoter1k
chr15	63342401	63344500	Up	1.13	2.29651e-06	TPM1	Promoter3k
chr15	65379501	65383100	Up	1.53	8.40273e-08		OtherIntergenic
chr15	71571401	71573800	Up	1.23	2.12917e-06	THSD4	Genebody
chr15	72945001	72948400	Up	1.03	4.31634e-05	GOLGA6B	Promoter1k
chr15	75958101	75960600	Down	-1.01	1.00482e-07		OtherIntergenic
chr15	78310401	78311800	Up	1.44	4.32083e-06	TBC1D2B	Genebody
chr15	84598401	84600000	Up	1.03	3.22812e-09	ADAMTSL3	Genebody
chr15	89678901	89681700	Up	1.3	5.72004e-09	ABHD2	Genebody
chr15	89683001	89684300	Up	1.95	3.24097e-09	ABHD2	Genebody
chr15	91100401	91102400	Up	1.01	2.50336e-06	CRTC3	Genebody
chr15	93346101	93347400	Up	1.17	1.05461e-06		OtherIntergenic
chr15	93354701	93356000	Up	1.25	9.1253e-07		OtherIntergenic
chr15	96813501	96814900	Up	1.18	5.56065e-08		OtherIntergenic
chr15	100243901	100245300	Up	1.22	1.08388e-05	MEF2A	Genebody
chr15	101986601	101988400	Up	1.15	3.8472e-09	PCSK6	Genebody
chr16	283701	286200	Down	-1.02	1.21435e-05	ITFG3	ProximalPromoter
chr16	1132401	1133800	Down	-1.81	2.28684e-05		OtherIntergenic
chr16	1469701	1471600	Down	-1.1	1.53635e-06	C16orf91	Genebody
chr16	4232601	4233700	Down	-1.01	8.97563e-07		OtherIntergenic
chr16	4263101	4264700	Down	-1.04	5.55491e-09	SRL	Genebody
chr16	4356101	4358100	Down	-1.11	3.265e-09		OtherIntergenic
chr16	10613301	10615100	Up	1.44	1.7676e-06		OtherIntergenic
chr16	14620801	14622600	Up	1.04	2.13937e-06	PARN	Genebody
chr16	14642901	14644100	Up	1.22	3.25371e-08	PARN	Genebody
chr16	20456801	20460900	Up	1.43	2.99165e-07		OtherIntergenic
chr16	20462201	20466700	Up	2.78	3.32694e-07	ACSM2A	Promoter3k
chr16	20584601	20588000	Up	2.87	5.50171e-09	ACSM2B	Promoter3k
chr16	20597601	20598900	Up	1	1.31809e-05		OtherIntergenic
chr16	24740901	24742500	Up	1.39	3.22812e-09	TNRC6A	Promoter1k
chr16	24987001	24988100	Down	-1.5	0.000109541	ARHGAP17	Genebody
chr16	29911101	29913100	Down	-1.34	3.09874e-08	ASPHD1	ProximalPromoter
chr16	31276301	31277400	Down	-1.36	1.85873e-07	ITGAM	Genebody
chr16	31712001	31713300	Down	-1	2.55546e-06	KIAA0664L3	Promoter1k
chr16	48238001	48239500	Up	1.28	3.22812e-09	ABCC11	Genebody
chr16	48276901	48278200	Up	1.06	3.22812e-09	MIR548AE2	Promoter3k
chr16	48399501	48401200	Up	1.03	5.36059e-08	SIAH1	Genebody
chr16	51183101	51185700	Up	1.06	9.15068e-06	SALL1	ProximalPromoter
chr16	51441201	51443800	Up	1.16	1.26966e-08		OtherIntergenic
chr16	51556901	51559100	Up	1.39	8.01652e-06		OtherIntergenic
chr16	53089101	53090100	Up	1.16	1.75943e-06	CHD9	Promoter1k
chr16	53124601	53126500	Up	1.2	1.34305e-06	CHD9	Genebody
chr16	57285001	57287500	Up	1.31	3.33023e-09	ARL2BP	Genebody
chr16	67030001	67031000	Up	1.59	1.21197e-06	CES4A	Genebody
chr16	67226201	67227200	Down	-1.1	8.63948e-06	E2F4	Promoter1k
chr16	68827401	68828400	Up	1.07	1.00522e-05	CDH1	Genebody
chr16	71494701	71495900	Down	-1.05	8.93032e-07	ZNF23	Promoter1k
chr16	71606401	71608200	Up	1.12	3.15016e-05	TAT	Genebody
chr16	71626601	71629500	Up	1.95	2.88063e-07		OtherIntergenic
chr16	73089601	73090600	Up	1.07	1.6776e-06	ZFHX3	Promoter3k
chr16	75283001	75284900	Down	-1.07	2.29273e-06	BCAR1	Promoter3k
chr16	82687401	82688400	Down	-1.08	9.04916e-09	CDH13	Genebody
chr16	89893501	89894900	Down	-1.18	6.79449e-07	SPIRE2	Promoter1k
chr17	5905401	5907300	Down	-1	9.51168e-08		OtherIntergenic
chr17	7017501	7018700	Up	1.03	1.59222e-05	ASGR2	ProximalPromoter
chr17	7080301	7083300	Up	1.35	0.000126282	ASGR1	Promoter3k
chr17	9588401	9589600	Up	1.35	3.22812e-09	USP43	Genebody
chr17	15750101	15751800	Up	1.15	3.12935e-06		OtherIntergenic
chr17	15943101	15945600	Up	1.63	9.60028e-06	NCOR1	Genebody
chr17	16199901	16201900	Up	1.22	1.53653e-07	PIGL	Genebody
chr17	19453601	19455400	Up	2.07	2.91285e-08	SLC47A1	Genebody
chr17	26695301	26697500	Up	1.05	2.97277e-08	VTN	Promoter1k
chr17	27135701	27137100	Down	-1.29	7.05213e-06	C17orf63	Genebody
chr17	34890001	34891900	Down	-1.07	1.76532e-05	MYO19	Promoter1k
chr17	36619901	36623300	Down	-1.05	1.39093e-06	ARHGAP23	Genebody
chr17	39683501	39684500	Down	-1.34	4.41545e-06	KRT19	Promoter1k
chr17	41052901	41054600	Up	1.57	8.36841e-08	G6PC	Promoter1k
chr17	48105301	48107100	Down	-1.11	3.22812e-09		OtherIntergenic
chr17	53362901	53364700	Up	1.13	1.35848e-05	HLF	Genebody
chr17	54991901	54993000	Down	-1.02	7.98636e-07	TRIM25	Promoter3k
chr17	57442401	57446500	Up	1.25	8.24485e-07	YPEL2	Genebody
chr17	66381601	66383100	Up	1.03	3.22812e-09	ARSG	Genebody
chr17	73680101	73681100	Down	-1.31	1.25584e-05	SAP30BP	Genebody
chr17	73696101	73698100	Down	-1.13	3.65669e-07	SAP30BP	Genebody
chr17	73973901	73975100	Up	1	1.92359e-06	ACOX1	Promoter3k
chr17	74546801	74548300	Down	-1.02	1.31498e-08		OtherIntergenic
chr17	75250001	75252300	Down	-1.1	1.59641e-07		OtherIntergenic
chr17	76743301	76744800	Up	1.68	1.48129e-05	CYTH1	Genebody
chr17	77034301	77035300	Down	-1.19	1.60698e-08	C1QTNF1	Genebody
chr17	79822701	79824200	Up	1.12	6.75942e-06		OtherIntergenic
chr17	81009601	81011000	Down	-1.03	2.76747e-07	B3GNTL1	Promoter1k
chr18	2979701	2986500	Up	1.01	1.07027e-06	LPIN2	Genebody
chr18	6375801	6376900	Up	1	7.85197e-06	L3MBTL4	Genebody
chr18	8299301	8300500	Up	1.63	5.14556e-06	PTPRM	Genebody
chr18	12946501	12948100	Down	-1.02	2.01575e-05	SEH1L	Promoter1k
chr18	24722501	24724700	Up	1.01	2.78521e-08	CHST9	Genebody
chr18	29171901	29173400	Up	1.98	3.22812e-09	TTR	Promoter1k
chr18	47088301	47090300	Up	1.15	4.95793e-06	LIPG	Promoter1k
chr18	47338301	47339500	Up	1.17	7.30074e-06	ACAA2	Promoter3k
chr18	55953901	55955500	Up	1.54	7.35854e-06	NEDD4L	Genebody
chr18	56073201	56077500	Up	1.54	1.25555e-05		OtherIntergenic
chr18	56081401	56086500	Up	1.06	7.48019e-08		OtherIntergenic
chr18	56112901	56116400	Up	1.47	4.33671e-06		OtherIntergenic
chr18	59399801	59404600	Up	1.44	2.56868e-08		OtherIntergenic
chr18	60814601	60817000	Up	1.18	5.75934e-07	BCL2	Genebody
chr18	67999801	68002400	Up	1.17	8.66356e-09		OtherIntergenic
chr18	71901201	71903100	Up	1.16	7.76492e-09		OtherIntergenic
chr18	71916001	71917700	Up	1.15	3.22812e-09		OtherIntergenic
chr18	71917901	71919000	Up	1.79	1.28217e-05		OtherIntergenic
chr18	71956001	71957800	Up	1.5	7.23588e-09	CYB5A	Promoter3k
chr19	782701	783700	Down	-1.08	6.20699e-06		OtherIntergenic
chr19	1251001	1252200	Down	-1.42	1.78173e-06	MIDN	Genebody
chr19	1252501	1253500	Down	-1.01	1.36223e-05	MIDN	Genebody
chr19	3366101	3371000	Up	1.21	1.7186e-08	NFIC	Promoter3k
chr19	3373601	3374900	Up	1.27	3.23471e-05	NFIC	Genebody
chr19	7255901	7256900	Up	1.06	7.61181e-06	INSR	Genebody
chr19	10380301	10383600	Down	-1.1	6.16804e-09	ICAM1	Promoter1k
chr19	10512801	10514800	Down	-1.23	2.16922e-07	CDC37	Promoter1k
chr19	10686801	10688400	Down	-1.33	3.40344e-09	AP1M2	Genebody
chr19	17790001	17791600	Down	-1.34	4.98011e-06	UNC13A	Genebody
chr19	19209201	19210300	Up	1.29	1.32478e-06	SLC25A42	Genebody
chr19	23444501	23447000	Up	1.47	3.06864e-06		OtherIntergenic
chr19	23455301	23457000	Up	1.06	4.43799e-06		OtherIntergenic
chr19	35532001	35533400	Up	1.11	8.42585e-09	HPN	Promoter3k
chr19	39868601	39869600	Up	1.52	3.22812e-09	SAMD4B	Genebody
chr19	41329301	41331100	Up	1.69	4.76359e-09		OtherIntergenic
chr19	41358401	41359600	Up	1.74	3.22812e-09	CYP2A6	Promoter3k
chr19	41402101	41404600	Up	2.25	7.09167e-06	CYP2G1P	Genebody
chr19	41425801	41431600	Up	1.37	7.37226e-09	CYP2B7P1	Promoter3k
chr19	45117601	45122100	Up	1.34	7.60089e-06	IGSF23	Promoter3k
chr19	48387901	48390000	Up	1.39	2.03797e-06	SULT2A1	Promoter1k
chr19	48824101	48826000	Down	-1.16	3.6597e-09	CCDC114	Promoter3k
chr19	49271601	49273900	Up	1.1	3.85325e-09		OtherIntergenic
chr19	52228301	52229300	Down	-2.23	2.17312e-06	HAS1	Promoter3k
chr19	55718401	55719800	Down	-1.08	2.36814e-05	PTPRH	Promoter3k
chr19	58693801	58694800	Down	-1.04	2.48861e-08	ZNF274	ProximalPromoter
chr2	8258401	8263400	Up	1.3	1.31261e-05	LINC00299	Genebody
chr2	8264401	8267700	Up	1.01	5.15185e-08	LINC00299	Genebody
chr2	8551501	8554400	Up	1.15	1.06968e-06		OtherIntergenic
chr2	8796101	8797600	Up	1.58	0.000159018		OtherIntergenic
chr2	10260101	10261600	Down	-1.01	1.30953e-05	RRM2	Promoter3k
chr2	20340601	20342200	Up	1.04	0.000919358		OtherIntergenic
chr2	20406201	20409000	Up	1.03	3.24579e-06	SDC1	Genebody
chr2	20673801	20674900	Up	1	0.00014345		OtherIntergenic
chr2	20736701	20739500	Up	1.07	5.26508e-09		OtherIntergenic
chr2	21318201	21320200	Up	1.41	4.05795e-09		OtherIntergenic
chr2	23472701	23474000	Up	1.39	9.54739e-06		Genedesert
chr2	23703601	23704600	Down	-1.07	9.54739e-06	KLHL29	Genebody
chr2	24006901	24008700	Up	1.41	5.78938e-07	ATAD2B	Genebody
chr2	26255601	26256600	Down	-1.09	1.21089e-05	RAB10	Promoter1k
chr2	27849701	27852300	Down	-1.35	4.82041e-09	CCDC121	Promoter1k
chr2	28020701	28023900	Down	-1.01	1.63885e-05	RBKS	Genebody
chr2	28835801	28838300	Down	-1.06	4.274e-09	PLB1	Genebody
chr2	32360801	32361900	Down	-2.42	7.58314e-06	SPAST	Genebody
chr2	42074101	42076600	Up	1.03	8.66439e-06		Genedesert
chr2	43311801	43315800	Down	-1.1	6.85875e-09		OtherIntergenic
chr2	44034501	44035500	Up	1.54	3.70412e-06	DYNC2LI1	Genebody
chr2	46164001	46166300	Up	1.04	1.71324e-05	PRKCE	Genebody
chr2	54783701	54785000	Up	1.13	3.04672e-06	SPTBN1	Genebody
chr2	61997001	61998500	Down	-1.03	5.84651e-06		OtherIntergenic
chr2	62712801	62714400	Up	1.2	0.000605818		OtherIntergenic
chr2	64046301	64047600	Up	1.11	5.8501e-06		OtherIntergenic
chr2	70796101	70797800	Down	-1.46	3.265e-09		OtherIntergenic
chr2	70823501	70825200	Down	-1.48	9.06215e-09		OtherIntergenic
chr2	85552001	85553600	Up	1.18	8.26855e-09	TGOLN2	Promoter3k
chr2	86421401	86422400	Down	-1.1	4.79817e-06	IMMT	Promoter1k
chr2	87240901	87243400	Up	1.58	8.26855e-09	PLGLB1	Genebody
chr2	87245101	87252900	Up	1.12	1.82846e-07	PLGLB2	ProximalPromoter
chr2	87546501	87547600	Down	-1.05	7.22542e-07		OtherIntergenic
chr2	91786101	91788300	Down	-1.3	3.14353e-05		Genedesert
chr2	100629701	100631800	Up	1.45	1.09985e-05	AFF3	Genebody
chr2	110650701	110652800	Up	1.2	9.99305e-05		OtherIntergenic
chr2	110858501	110861100	Down	-1.31	2.85e-08	MALL	Genebody
chr2	110862801	110863800	Down	-1.02	4.84703e-05	MALL	Genebody
chr2	120980801	120981800	Down	-1.06	0.000317773	TMEM185B	Promoter1k
chr2	130938101	130939700	Down	-1.07	4.993e-06	SMPD4	Promoter1k
chr2	134324101	134326300	Up	1.49	7.17742e-09	NCKAP5	Promoter1k
chr2	134423601	134425600	Up	1.23	3.76948e-06		OtherIntergenic
chr2	135595601	135598600	Up	1.13	7.15229e-06	ACMSD	Promoter1k
chr2	135618901	135620500	Up	1.44	3.22812e-09	ACMSD	Genebody
chr2	135620801	135621900	Up	2.71	3.22812e-09	ACMSD	Genebody
chr2	139178401	139180400	Up	1.02	8.4983e-06		OtherIntergenic
chr2	145114201	145116300	Down	-1.25	3.45158e-06		OtherIntergenic
chr2	150990401	150991800	Up	1.05	6.46316e-09		OtherIntergenic
chr2	151044701	151046100	Up	1.4	5.48531e-06		OtherIntergenic
chr2	151486001	151487800	Up	1.39	5.96048e-09		OtherIntergenic
chr2	163438401	163440300	Up	1.35	1.45329e-06	KCNH7	Genebody
chr2	165568001	165569100	Up	1.57	2.84181e-06	COBLL1	Genebody
chr2	168671401	168672700	Up	2.05	9.09845e-06		OtherIntergenic
chr2	177594701	177595700	Up	1.54	3.47223e-08		OtherIntergenic
chr2	185043401	185045100	Up	1.47	1.0372e-08		Genedesert
chr2	188408801	188410700	Up	1.15	1.13004e-08	TFPI	Genebody
chr2	188413701	188415500	Up	1.29	6.34333e-07	TFPI	Genebody
chr2	194292501	194293600	Up	1.19	8.4059e-06		Genedesert
chr2	201450501	201452000	Up	1.03	1.208e-06	AOX1	Promoter1k
chr2	201467901	201469200	Up	1.06	1.26602e-05	AOX1	Genebody
chr2	202506801	202508200	Down	-1.16	4.71984e-05	TMEM237	Promoter1k
chr2	204397901	204400200	Up	1.47	0.000235036	RAPH1	Promoter3k
chr2	204469801	204471400	Up	1.4	3.71016e-09		OtherIntergenic
chr2	204513601	204516200	Up	1.82	1.90008e-07		OtherIntergenic
chr2	208103701	208105000	Down	-1.4	4.2363e-08		OtherIntergenic
chr2	208692701	208694600	Up	1.01	4.02706e-06	PLEKHM3	Genebody
chr2	213511001	213512300	Down	-1.02	9.84988e-06		OtherIntergenic
chr2	214016601	214017700	Up	1.09	1.89485e-06	IKZF2	Promoter1k
chr2	216282101	216283500	Up	1.36	9.46741e-06	FN1	Genebody
chr2	216369101	216371500	Up	1.07	7.78686e-06		OtherIntergenic
chr2	217970201	217971200	Down	-1.22	0.000101657		OtherIntergenic
chr2	219261001	219264200	Down	-1.02	6.7025e-07	CTDSP1	Promoter1k
chr2	220550001	220551100	Down	-1.11	1.23176e-07		OtherIntergenic
chr2	220552801	220554200	Down	-1.37	1.0282e-05		OtherIntergenic
chr2	221141801	221144000	Up	1.08	2.78859e-06		Genedesert
chr2	227657901	227659200	Up	1.02	1.1876e-06	IRS1	Genebody
chr2	233721601	233723300	Up	1.42	2.02491e-08	GIGYF2	Genebody
chr2	233725301	233727000	Up	1.57	2.88794e-08	GIGYF2	Genebody
chr2	234327401	234329200	Down	-1.32	3.22812e-09	DGKD	Genebody
chr2	234580601	234583600	Up	2.12	5.14415e-08	UGT1A9	Promoter3k
chr2	234653801	234655400	Up	1.56	1.60735e-06	UGT1A3	Genebody
chr2	234669101	234673500	Up	1.27	8.0189e-08	UGT1A1	Promoter3k
chr2	235789201	235790600	Up	1.54	5.70498e-06		OtherIntergenic
chr2	238497701	238500100	Up	1.07	2.6713e-07	RAB17	Promoter1k
chr2	239509801	239510800	Up	1.18	2.73577e-07		OtherIntergenic
chr2	241372301	241375000	Down	-1.08	0.000117891	GPC1	Promoter3k
chr2	241499101	241500300	Down	-1.06	8.60647e-06	DUSP28	ProximalPromoter
chr2	241797101	241798600	Up	1.4	1.24357e-08		OtherIntergenic
chr2	241808201	241809400	Up	2.94	2.23879e-06	AGXT	Promoter1k
chr20	304901	305900	Down	-1.55	2.86707e-08	SOX12	Promoter1k
chr20	362001	363000	Up	1.28	5.70498e-06	TRIB3	Promoter3k
chr20	376501	377700	Up	2.18	3.22812e-09	TRIB3	Genebody
chr20	380701	384500	Up	1.17	8.82367e-06		OtherIntergenic
chr20	7916901	7921700	Up	1.27	9.84187e-06	HAO1	Promoter3k
chr20	17543401	17544700	Down	-1.05	5.79934e-06		OtherIntergenic
chr20	22557401	22559800	Up	1.38	5.35197e-09	LINC00261	Promoter1k
chr20	22564101	22565100	Up	1.62	0.000144053	FOXA2	Promoter1k
chr20	34471201	34472300	Down	-1.58	3.00849e-06	PHF20	Genebody
chr20	44408301	44409400	Down	-1.08	5.45983e-05	WFDC3	Genebody
chr20	48291001	48293700	Up	1.29	3.76948e-06	B4GALT5	Genebody
chr20	49157701	49158800	Down	-1.08	1.10449e-05	PTPN1	Genebody
chr20	57607001	57608000	Down	-1	4.95793e-06	SLMO2-ATP5E	Genebody
chr20	62694601	62696300	Down	-1.06	7.23659e-06	TCEA2	Promoter3k
chr21	18844101	18845600	Up	1.28	3.22812e-09		OtherIntergenic
chr21	18885501	18886500	Up	1.14	4.29782e-05	CXADR	Promoter1k
chr21	37850401	37852300	Up	2.06	4.25351e-07	CLDN14	Promoter3k
chr21	37872001	37873900	Up	1.16	5.64488e-06	CLDN14	Genebody
chr21	42879001	42880000	Up	1.21	3.46277e-09	TMPRSS2	Promoter1k
chr21	42954101	42955700	Up	1.27	7.37925e-06		OtherIntergenic
chr21	44152901	44154300	Up	1.27	1.45033e-08	PDE9A	Genebody
chr22	18259601	18260900	Down	-1	1.39663e-06	BID	Promoter3k
chr22	18788101	18789800	Up	1.08	1.87701e-05		OtherIntergenic
chr22	26155701	26157200	Down	-1.56	1.33874e-08	MYO18B	Genebody
chr22	26913401	26915100	Up	1.1	3.22812e-09		OtherIntergenic
chr22	28261801	28263200	Up	1.11	7.86171e-07	PITPNB	Genebody
chr22	30641201	30643000	Down	-1.3	0.000315105	LIF	Promoter1k
chr22	37429701	37431000	Up	1.12	9.43564e-06		OtherIntergenic
chr22	44293901	44295200	Up	1.06	3.22812e-09		OtherIntergenic
chr22	47127301	47128300	Up	1.03	0.0001536	CERK	Genebody
chr22	50246101	50247400	Down	-1.16	1.18093e-05	ZBED4	Promoter1k
chr22	50327501	50329400	Down	-1.11	2.09583e-06		OtherIntergenic
chr22	50824901	50827000	Up	1.3	4.28785e-09	PPP6R2	Genebody
chr3	9925701	9926900	Down	-1.55	1.18353e-06		OtherIntergenic
chr3	10017701	10019000	Up	1.06	1.4934e-05	TMEM111	Genebody
chr3	11178001	11179200	Down	-1.46	1.30366e-06	HRH1	ProximalPromoter
chr3	12450101	12453400	Up	1.65	1.2811e-06	PPARG	Genebody
chr3	16369601	16370600	Up	1.59	3.58663e-06	RFTN1	Genebody
chr3	16371401	16373300	Up	1.18	4.3302e-09	RFTN1	Genebody
chr3	22285501	22286500	Up	1.13	1.51825e-05		Genedesert
chr3	22292201	22293300	Up	1.06	3.22812e-09		Genedesert
chr3	24313501	24315700	Up	1.66	1.57561e-05	THRB	Genebody
chr3	24357401	24359100	Up	1.04	3.75769e-08	THRB	Genebody
chr3	24491101	24492300	Up	1.37	3.17379e-06	THRB	Genebody
chr3	24534401	24536500	Up	1.06	2.46518e-08	THRB	Promoter1k
chr3	30558201	30559700	Up	1.14	6.96796e-06		OtherIntergenic
chr3	30560401	30561500	Up	1.68	3.22812e-09		OtherIntergenic
chr3	30637501	30638600	Up	1.28	7.00715e-06		OtherIntergenic
chr3	30646401	30650000	Up	1.48	6.46037e-09	TGFBR2	ProximalPromoter
chr3	30667101	30669200	Up	1.29	3.92356e-09	TGFBR2	Genebody
chr3	30762201	30763900	Up	1.53	3.7501e-06		OtherIntergenic
chr3	38177001	38178900	Up	1.23	1.80174e-06	ACAA1	Promoter1k
chr3	42796701	42797700	Up	1.41	3.22812e-09	CCDC13	Genebody
chr3	42842801	42847800	Up	1.05	9.80429e-07	HIGD1A	Promoter1k
chr3	42870401	42871700	Up	1.2	0.000154149	CCBP2	Genebody
chr3	42895101	42896600	Up	1.31	0.000148474	CCBP2	Genebody
chr3	45052501	45054100	Down	-1.24	1.2474e-05	EXOSC7	Genebody
chr3	48342001	48343100	Down	-1.03	6.6335e-05	NME6	Promoter1k
chr3	50247501	50249400	Up	1.18	3.65325e-09	SLC38A3	Genebody
chr3	54987001	54989500	Down	-1.1	4.03975e-08	CACNA2D3	Genebody
chr3	61612301	61614700	Up	1.05	1.55811e-06	PTPRG	Genebody
chr3	64745201	64747100	Down	-1.25	1.24881e-06	MIR548A2	Genebody
chr3	64961901	64964300	Down	-1.63	2.36821e-05	ADAMTS9-AS2	Genebody
chr3	65938801	65940300	Up	1.28	0.000737052	MAGI1	Genebody
chr3	67925501	67928200	Up	1.19	5.75932e-06		OtherIntergenic
chr3	95641401	95642900	Down	-1.28	2.49681e-05		Genedesert
chr3	99721201	99722600	Up	1.35	6.59867e-06	FILIP1L	Genebody
chr3	111482101	111484800	Up	1.12	3.23736e-06	PLCXD2	Genebody
chr3	113592201	113593600	Up	1.18	3.09398e-06	GRAMD1C	Genebody
chr3	114425001	114426200	Up	1.59	0.00023594	ZBTB20	Genebody
chr3	114617401	114620700	Up	1.06	6.15508e-09	ZBTB20	Genebody
chr3	118709601	118711900	Up	1.31	9.35719e-06	IGSF11	Genebody
chr3	119501001	119502300	Up	1.17	5.2483e-09	NR1I2	ProximalPromoter
chr3	120269101	120270100	Up	1.1	3.22812e-09		OtherIntergenic
chr3	122786301	122787300	Up	1.09	6.08995e-07	PDIA5	Promoter1k
chr3	124081201	124084500	Up	1.2	1.59185e-05	KALRN	Genebody
chr3	125902901	125904300	Up	1.07	1.069e-07		OtherIntergenic
chr3	126072001	126075300	Up	1.09	7.64091e-05	KLF15	Promoter3k
chr3	127535901	127537700	Down	-1.37	5.50432e-06	MGLL	Genebody
chr3	127541101	127542100	Down	-1.02	1.67295e-05	MGLL	ProximalPromoter
chr3	140141301	140143800	Down	-1.56	8.64272e-07	CLSTN2	Genebody
chr3	141124901	141126400	Up	1.03	5.93821e-06	ZBTB38	Genebody
chr3	148318601	148320800	Up	1.23	6.03405e-06		Genedesert
chr3	149185801	149187900	Up	1.14	1.71496e-05		OtherIntergenic
chr3	161132101	161133100	Up	1.07	1.02091e-05		OtherIntergenic
chr3	162012501	162014500	Down	-1	1.50157e-05		Genedesert
chr3	170742501	170744500	Up	1.63	3.265e-09	SLC2A2	Promoter3k
chr3	172240101	172241300	Up	1.13	5.4936e-08	TNFSF10	Promoter1k
chr3	172312101	172313100	Up	1.07	0.000101262		OtherIntergenic
chr3	172466601	172468700	Down	-1.37	1.96903e-05		OtherIntergenic
chr3	177199801	177200800	Up	1.24	5.4908e-06		Genedesert
chr3	184079901	184080900	Down	-1.06	1.1397e-05	POLR2H	Promoter1k
chr3	185678501	185679500	Down	-1.1	1.48716e-05	LOC344887	Promoter3k
chr3	186315901	186318300	Up	1.35	4.94788e-09		OtherIntergenic
chr3	186436101	186437600	Up	2.03	2.08603e-07	KNG1	Promoter3k
chr3	186757901	186759500	Up	1.22	2.47921e-05	ST6GAL1	Genebody
chr3	187685601	187688100	Up	1.89	8.94413e-06		OtherIntergenic
chr3	187938701	187940100	Down	-1.15	1.01225e-05	LPP	Genebody
chr3	188463701	188465700	Up	1.56	2.34518e-06	LPP	Genebody
chr3	190025601	190027200	Up	1.26	1.03449e-05	CLDN1	Genebody
chr3	190036501	190040600	Up	1.1	3.42153e-07	CLDN1	Promoter3k
chr3	192000901	192002700	Up	1.73	3.97557e-06	FGF12	Genebody
chr3	193815401	193816900	Up	1.15	9.29348e-08		OtherIntergenic
chr3	195807701	195808800	Down	-1.07	6.94866e-07	TFRC	Promoter1k
chr4	698901	700000	Down	-1.02	1.52767e-05	PCGF3	ProximalPromoter
chr4	700201	701200	Down	-1.08	0.000300679	PCGF3	Promoter3k
chr4	2536601	2537700	Down	-1.08	5.75894e-06		OtherIntergenic
chr4	2795101	2797000	Up	1	5.25504e-06	SH3BP2	Promoter3k
chr4	2936001	2937000	Down	-1.07	7.63481e-05	MFSD10	ProximalPromoter
chr4	3955701	3956800	Down	-1.15	3.22812e-09	FAM86EP	Promoter1k
chr4	15894601	15895700	Down	-1.13	2.47695e-08		OtherIntergenic
chr4	19383601	19384600	Up	1.26	0.000207702		Genedesert
chr4	19457001	19458500	Up	1.12	1.32887e-07		Genedesert
chr4	23883201	23884900	Up	1.05	1.54269e-05	PPARGC1A	Genebody
chr4	24139201	24140500	Up	1.28	7.07612e-06		OtherIntergenic
chr4	38141201	38143100	Up	1.45	5.26508e-09		OtherIntergenic
chr4	40474801	40478000	Up	1.41	4.19199e-06	RBM47	Genebody
chr4	40515601	40518300	Up	1.27	5.98291e-07	RBM47	Promoter3k
chr4	69534701	69536600	Up	2.19	5.96662e-09	UGT2B15	Promoter1k
chr4	69583401	69585900	Up	1.54	2.72501e-06		OtherIntergenic
chr4	70360301	70361500	Up	1.36	3.11192e-05	UGT2B4	Promoter1k
chr4	74210101	74211400	Up	1.19	3.07833e-08		OtherIntergenic
chr4	74270301	74273400	Up	1.37	6.03859e-06	ALB	Promoter3k
chr4	74724701	74726200	Up	1.53	1.87875e-05		OtherIntergenic
chr4	74987701	74990200	Up	1.25	1.1883e-07		OtherIntergenic
chr4	75811901	75812900	Down	-1.6	9.04715e-06		OtherIntergenic
chr4	77196101	77200200	Up	1.34	3.59116e-08	FAM47E	Genebody
chr4	77226501	77230100	Up	1.2	5.4936e-08	STBD1	Promoter3k
chr4	77408001	77409300	Up	1.57	6.66855e-06	SHROOM3	Genebody
chr4	77446601	77449100	Up	1.32	9.91147e-06	SHROOM3	Genebody
chr4	82390501	82392100	Up	1.11	4.69685e-06	RASGEF1B	Promoter3k
chr4	82542701	82543800	Up	1.39	6.40016e-06		OtherIntergenic
chr4	82571901	82573500	Up	1.4	4.79761e-07		OtherIntergenic
chr4	89532301	89534800	Down	-1.04	1.09045e-05	HERC3	Genebody
chr4	89674101	89676000	Up	1.43	5.48531e-06	FAM13A	Genebody
chr4	95428701	95430300	Up	1.12	1.02291e-05	PDLIM5	Genebody
chr4	100077401	100078400	Up	1.87	3.22812e-09	LOC100507053	Genebody
chr4	100324201	100325300	Up	1.04	6.79621e-05		OtherIntergenic
chr4	108928901	108931400	Up	1.2	1.70415e-05	HADH	Genebody
chr4	111027001	111028900	Up	1.16	1.40033e-05	ELOVL6	Genebody
chr4	119748001	119749000	Up	1.28	6.66958e-07	SEC24D	Genebody
chr4	120024001	120025100	Down	-1.18	1.36022e-05		OtherIntergenic
chr4	139161401	139163900	Up	1.08	3.73157e-09	SLC7A11	Promoter1k
chr4	140939701	140943300	Up	1.23	1.51402e-06	MAML3	Genebody
chr4	155481301	155482800	Up	1.27	1.34749e-06	FGB	Promoter3k
chr4	155484301	155485300	Up	1.24	1.74183e-05	FGB	Promoter1k
chr4	155485401	155486500	Up	1.2	2.46619e-05	FGB	Promoter3k
chr4	155531901	155533900	Up	1.23	2.53114e-06	FGG	Promoter3k
chr4	156775501	156777000	Up	1.17	2.8524e-07	ACCN5	Genebody
chr4	156809601	156810900	Up	1.01	8.31751e-06		OtherIntergenic
chr4	156825901	156827500	Up	1.75	3.07417e-06	TDO2	Promoter3k
chr4	185268601	185270200	Up	1.14	4.47815e-06	LOC728175	Genebody
chr4	185303501	185304800	Up	1.5	4.05795e-09		OtherIntergenic
chr4	185724301	185726600	Up	1.29	4.10542e-09	ACSL1	Genebody
chr4	186631601	186636300	Up	1.25	7.37226e-09	SORBS2	Genebody
chr4	186639401	186644300	Up	1.25	5.76793e-09	SORBS2	Genebody
chr4	186694501	186695900	Up	1.41	3.49961e-06	SORBS2	Promoter3k
chr4	186729401	186730500	Up	1.7	3.22812e-09	SORBS2	Promoter3k
chr4	186730601	186734100	Up	1.6	1.07954e-08	SORBS2	Promoter3k
chr4	187564701	187565900	Up	1.28	1.1685e-05	FAT1	Genebody
chr4	187648801	187650300	Up	1.03	1.52392e-08		OtherIntergenic
chr4	187824201	187826100	Up	1.01	6.66955e-06		OtherIntergenic
chr5	6703401	6706200	Down	-1.1	3.33794e-09		OtherIntergenic
chr5	10550201	10553100	Down	-1.17	1.7676e-06		OtherIntergenic
chr5	15008401	15010000	Up	1.03	3.72466e-06		OtherIntergenic
chr5	36441501	36443100	Down	-1.2	3.22812e-09		OtherIntergenic
chr5	40990401	40991500	Up	1.43	7.24269e-06		OtherIntergenic
chr5	42554901	42556500	Up	1.45	6.88605e-08	GHR	Genebody
chr5	42810001	42812100	Up	1.24	3.23064e-09	SEPP1	Promoter1k
chr5	42874901	42876700	Up	1.75	6.76498e-05		OtherIntergenic
chr5	52775401	52776400	Up	1.26	3.22812e-09	FST	Promoter1k
chr5	53995801	53998500	Down	-1.03	3.27592e-05		OtherIntergenic
chr5	55932201	55933700	Up	1.01	4.06835e-07		OtherIntergenic
chr5	58375401	58376600	Down	-1.03	4.50516e-06	PDE4D	Genebody
chr5	67089001	67091300	Up	1.32	4.02492e-08		Genedesert
chr5	67110401	67113600	Up	1.25	2.43652e-06		Genedesert
chr5	67512201	67513400	Up	1.11	1.36934e-06	PIK3R1	Promoter3k
chr5	67584101	67585700	Up	1.75	3.22812e-09	PIK3R1	Promoter1k
chr5	67889401	67890500	Up	1.62	6.59867e-06		OtherIntergenic
chr5	73611301	73613000	Down	-1.72	5.34631e-06		OtherIntergenic
chr5	75698601	75699700	Up	1.33	3.22812e-09	IQGAP2	ProximalPromoter
chr5	76080901	76083100	Up	1.09	7.74666e-06		OtherIntergenic
chr5	80650201	80651800	Up	2.36	3.22812e-09	ACOT12	Genebody
chr5	80717301	80720500	Up	1.01	1.35887e-05	RNU5D-1	Genebody
chr5	80801701	80802900	Up	1.24	1.02291e-05	SSBP2	Genebody
chr5	90162701	90164500	Up	1.84	1.56371e-07	GPR98	Genebody
chr5	90195001	90196100	Up	2.21	7.79106e-06	GPR98	Genebody
chr5	90210401	90212700	Up	1.93	3.22812e-09	GPR98	Genebody
chr5	90676701	90680800	Up	1.18	1.02692e-05	ARRDC3	Promoter1k
chr5	91688501	91690200	Up	1	1.79433e-05		Genedesert
chr5	95535101	95536200	Up	1.04	1.29263e-05		OtherIntergenic
chr5	95580701	95582500	Up	1	7.78391e-07		OtherIntergenic
chr5	106877001	106878500	Up	1.27	1.51923e-05	EFNA5	Genebody
chr5	107991301	107992300	Up	1.29	4.88199e-05		OtherIntergenic
chr5	119793001	119794400	Up	1.31	4.10517e-06		OtherIntergenic
chr5	122764201	122766600	Up	1.43	1.74466e-07		OtherIntergenic
chr5	122840901	122841900	Up	1.11	3.22812e-09		OtherIntergenic
chr5	124081701	124085200	Up	1.07	5.25683e-06	ZNF608	Promoter3k
chr5	124384801	124387500	Up	1.25	5.82607e-08		Genedesert
chr5	125984601	125986000	Up	1.31	1.57481e-06		OtherIntergenic
chr5	130715201	130716200	Down	-1.06	1.0852e-06	CDC42SE2	Genebody
chr5	131832301	131834700	Down	-1.14	4.16676e-07		OtherIntergenic
chr5	141703501	141704500	Down	-1.75	4.24649e-07	SPRY4	Promoter1k
chr5	141736001	141737500	Down	-1.25	4.60104e-09		OtherIntergenic
chr5	142870201	142871900	Up	1.08	1.09364e-05		OtherIntergenic
chr5	145316301	145317300	Up	1.03	3.22812e-09	SH3RF2	Promoter1k
chr5	147525901	147528300	Up	1.57	5.79373e-06		OtherIntergenic
chr5	149318301	149320000	Down	-1.29	0.000409565	PDE6A	Genebody
chr5	149696301	149697900	Down	-1.3	3.22812e-09		OtherIntergenic
chr5	149920001	149923200	Up	1.15	3.3896e-08	NDST1	Genebody
chr5	163186501	163188100	Down	-1.13	3.12935e-06		Genedesert
chr5	173315001	173320100	Up	1.14	6.49474e-07	CPEB4	Promoter3k
chr5	173763101	173764400	Down	-1.35	1.13938e-07		OtherIntergenic
chr5	175962601	175963600	Down	-1.49	3.22812e-09	RNF44	Promoter3k
chr5	175969801	175971700	Down	-1.27	3.38094e-07	CDHR2	Promoter3k
chr5	178703201	178704200	Down	-1.37	3.22812e-09	ADAMTS2	Genebody
chr6	3834501	3837500	Up	1.15	6.4223e-06		OtherIntergenic
chr6	11187901	11189200	Up	1.22	5.71723e-09	NEDD9	Genebody
chr6	11397701	11400800	Up	1.21	7.88954e-06		OtherIntergenic
chr6	12202801	12204200	Down	-1.64	7.54649e-06		OtherIntergenic
chr6	13558501	13560100	Up	1.47	2.35337e-06		OtherIntergenic
chr6	14034701	14036300	Down	-1.05	4.18334e-07		OtherIntergenic
chr6	15245701	15247000	Up	1.07	1.04394e-06	JARID2	ProximalPromoter
chr6	21045601	21047000	Up	1	3.72405e-07	CDKAL1	Genebody
chr6	21141001	21143300	Up	1.48	6.96211e-09	CDKAL1	Genebody
chr6	25754701	25758200	Up	1.5	1.28303e-06	SLC17A4	Promoter3k
chr6	26537801	26538800	Down	-1.07	1.58096e-06	HMGN4	Promoter1k
chr6	26928601	26930100	Up	1.06	9.86284e-06	LINC00240	Genebody
chr6	30894601	30895900	Down	-1.21	1.39663e-06		OtherIntergenic
chr6	33874601	33875600	Up	1.41	5.61648e-09		OtherIntergenic
chr6	36737201	36738300	Down	-1.2	5.62338e-05	CPNE5	Genebody
chr6	40925801	40927100	Down	-1.38	7.03834e-06		OtherIntergenic
chr6	43771901	43774800	Up	1.15	2.49886e-08		OtherIntergenic
chr6	44230201	44232700	Down	-1.48	1.25748e-08	NFKBIE	Promoter3k
chr6	46618401	46620700	Up	1.46	4.6975e-07	CYP39A1	Promoter1k
chr6	52588101	52592300	Up	1.03	2.00118e-06		OtherIntergenic
chr6	52652101	52653700	Up	1.02	4.15934e-05		OtherIntergenic
chr6	52666501	52669000	Up	1.43	1.19623e-05	GSTA1	Promoter1k
chr6	53408201	53410300	Up	1.07	3.15359e-08	GCLC	Promoter1k
chr6	53411701	53413200	Up	1.34	8.99337e-06	GCLC	Promoter3k
chr6	56263601	56265900	Up	1.46	4.29428e-06		OtherIntergenic
chr6	56605401	56607100	Up	1.85	1.45762e-06		OtherIntergenic
chr6	64167201	64170000	Up	1.18	7.65348e-08		OtherIntergenic
chr6	64222801	64227800	Up	1.33	6.56036e-07		OtherIntergenic
chr6	64274401	64275700	Up	1.77	1.6971e-07		OtherIntergenic
chr6	64387101	64388100	Up	1.1	9.20952e-09	PHF3	Genebody
chr6	70534801	70536500	Up	1.26	4.81378e-07		OtherIntergenic
chr6	96024001	96025300	Up	1.53	5.22226e-06	MANEA	Promoter1k
chr6	119667801	119670200	Up	1.02	0.000550031	MAN1A1	Promoter3k
chr6	127804801	127806600	Up	1.08	1.65485e-05	C6orf174	Genebody
chr6	131868501	131869900	Up	1.98	9.59197e-07		OtherIntergenic
chr6	131894401	131895700	Up	2.1	3.22812e-09	ARG1	Promoter1k
chr6	132404901	132406500	Down	-1.76	2.72501e-06		OtherIntergenic
chr6	138819201	138821000	Up	1.14	3.28518e-09	NHSL1	Promoter1k
chr6	140783101	140785100	Up	1.55	2.79371e-06		OtherIntergenic
chr6	160110701	160111800	Down	-1	7.78391e-07	SOD2	Genebody
chr6	160320401	160321600	Down	-1.13	3.22812e-09		OtherIntergenic
chr6	160546401	160547500	Up	1.1	2.07379e-06	SLC22A1	Genebody
chr6	168075801	168077500	Up	1.06	3.265e-09		OtherIntergenic
chr6	168190901	168192700	Up	1.06	3.265e-09	C6orf123	Genebody
chr7	577301	580100	Down	-1.86	2.16424e-07		OtherIntergenic
chr7	6522501	6523600	Down	-1.09	1.90069e-05	KDELR2	Promoter1k
chr7	7735601	7737100	Up	1.41	3.22812e-09	RPA3	Genebody
chr7	7846901	7848700	Up	1.45	5.44352e-06	LOC729852	Genebody
chr7	11233901	11235800	Up	1.01	4.28429e-09		OtherIntergenic
chr7	11561201	11563500	Up	1.02	2.15157e-05	THSD7A	Genebody
chr7	15601001	15602400	Up	1.04	2.34996e-06	AGMO	ProximalPromoter
chr7	16460501	16462400	Up	1.14	7.81784e-06	ISPD	Promoter1k
chr7	17337801	17340700	Up	1.01	3.00849e-06	AHR	Promoter1k
chr7	17345501	17347200	Up	1.08	3.28574e-06	AHR	Genebody
chr7	17562401	17565400	Up	1.04	2.39776e-08		OtherIntergenic
chr7	17569601	17570600	Up	1.5	3.22812e-09		OtherIntergenic
chr7	21290001	21292100	Up	1.19	7.78876e-06		OtherIntergenic
chr7	22380001	22382600	Up	1.09	1.31203e-06	RAPGEF5	Genebody
chr7	26195001	26197400	Down	-1.35	7.06446e-08	NFE2L3	Genebody
chr7	32555201	32556400	Up	1.23	1.08293e-06	AVL9	Genebody
chr7	33073901	33075400	Up	1.06	1.487e-05	NT5C3	Genebody
chr7	34075301	34076800	Up	1.12	2.32379e-06	BMPER	Genebody
chr7	34100401	34101600	Up	1.04	1.04809e-05	BMPER	Genebody
chr7	35685701	35688800	Up	1.15	2.98364e-08	HERPUD2	Genebody
chr7	36156801	36157900	Up	1.14	1.00603e-05		OtherIntergenic
chr7	36191301	36196300	Up	1.04	8.06296e-08	EEPD1	Promoter1k
chr7	36833801	36835900	Up	1.09	3.7481e-09		OtherIntergenic
chr7	37452701	37456200	Up	1.28	1.31615e-05	ELMO1	Genebody
chr7	37487101	37488100	Up	1.17	4.05795e-09	ELMO1	Promoter1k
chr7	37983101	37984100	Up	1.06	3.22812e-09	EPDR1	Genebody
chr7	40260501	40262900	Down	-1.17	5.68002e-09	C7orf10	Genebody
chr7	41454001	41455700	Up	1.42	6.83961e-07		OtherIntergenic
chr7	41982101	41983600	Up	1.05	0.000166394		OtherIntergenic
chr7	43611701	43613600	Down	-1.02	1.35102e-05		OtherIntergenic
chr7	45920501	45921900	Up	1.15	3.22812e-09		OtherIntergenic
chr7	45924001	45927900	Up	1.13	6.05749e-09	IGFBP1	Promoter3k
chr7	47517001	47518400	Up	1.13	1.00666e-06	TNS3	Genebody
chr7	47556801	47559400	Up	1.37	0.000183888	TNS3	Genebody
chr7	51330901	51332000	Up	1.34	5.23402e-06	COBL	Genebody
chr7	65772601	65773900	Up	1.04	1.38549e-07	TPST1	Genebody
chr7	65903701	65906100	Up	1.47	1.42636e-07		OtherIntergenic
chr7	72480701	72482400	Up	1.09	7.37925e-06	PMS2L2	Genebody
chr7	72679901	72681900	Down	-1.2	5.87368e-05	GTF2IRD2P1	Genebody
chr7	75554801	75556900	Up	1.13	4.57816e-08	POR	Genebody
chr7	79839301	79840700	Up	1.51	1.15577e-05	GNAI1	Genebody
chr7	83778601	83780500	Up	1.22	1.42236e-05	SEMA3A	Genebody
chr7	84266001	84268000	Down	-1.13	1.59836e-05		OtherIntergenic
chr7	85055601	85057300	Up	1.17	5.30294e-09		Genedesert
chr7	90192701	90195200	Up	1.25	2.76747e-07		OtherIntergenic
chr7	90346201	90351600	Up	1.16	8.0104e-08	CDK14	Genebody
chr7	94952301	94953600	Up	1.38	4.19574e-06	PON1	Promoter1k
chr7	96176401	96179600	Up	1.16	6.53793e-06		OtherIntergenic
chr7	98689001	98691500	Up	1.04	6.15897e-07	SMURF1	Genebody
chr7	98692701	98694900	Up	1.03	2.10921e-08	SMURF1	Genebody
chr7	98695601	98697500	Up	1.03	5.01001e-07	SMURF1	Genebody
chr7	99273801	99277700	Up	1.16	5.35185e-06	CYP3A5	Promoter3k
chr7	99290801	99293900	Up	1.3	2.86909e-06		OtherIntergenic
chr7	99326701	99327700	Up	1.4	2.23991e-06	CYP3A7	Genebody
chr7	99337101	99340400	Up	1	6.711e-06		OtherIntergenic
chr7	99379501	99381300	Up	2.47	3.22812e-09	CYP3A4	Promoter3k
chr7	99386201	99394800	Up	1.35	6.04524e-08		OtherIntergenic
chr7	99420801	99428700	Up	1.51	4.88935e-06	CYP3A43	Promoter1k
chr7	100931701	100933700	Up	1.55	1.74507e-08		OtherIntergenic
chr7	103029501	103030600	Up	1.14	2.40752e-06	SLC26A5	Genebody
chr7	105839101	105841000	Up	1.44	3.30225e-07		OtherIntergenic
chr7	105966601	105970800	Up	1.15	8.04015e-09		OtherIntergenic
chr7	106208201	106210700	Up	1.54	1.40185e-07		OtherIntergenic
chr7	107734901	107736100	Up	1.16	3.22812e-09	LAMB4	Genebody
chr7	112091401	112094500	Up	1.03	4.32773e-06	IFRD1	Promoter1k
chr7	114619001	114620800	Up	1.25	6.46069e-07	MDFIC	Genebody
chr7	114753501	114754500	Up	1.39	2.72864e-06		OtherIntergenic
chr7	115978301	115981600	Up	1.26	8.27858e-08		OtherIntergenic
chr7	123244001	123245000	Up	1.09	2.95418e-05		OtherIntergenic
chr7	123486101	123487200	Down	-1.15	3.22812e-09	HYAL4	Promoter3k
chr7	127032601	127033900	Down	-1.14	1.34226e-05	ZNF800	Promoter1k
chr7	129491101	129492300	Up	1.24	3.22812e-09	UBE2H	Genebody
chr7	129516901	129518500	Up	1.29	1.01255e-05	UBE2H	Genebody
chr7	129702901	129704700	Up	1.4	3.12697e-06		OtherIntergenic
chr7	137372101	137373200	Down	-1.17	8.86373e-06	DGKI	Genebody
chr7	142937401	142938700	Up	1.04	1.41265e-05		OtherIntergenic
chr7	148253601	148254700	Up	1.23	3.22812e-09		OtherIntergenic
chr7	150463201	150464700	Up	1.21	3.56385e-09		OtherIntergenic
chr7	150923801	150924900	Down	-1.15	7.67239e-07	ABCF2	ProximalPromoter
chr7	151498701	151500100	Up	1.23	1.09281e-06	PRKAG2	Genebody
chr7	152686501	152687700	Down	-1.33	6.23981e-06		Genedesert
chr7	156307801	156310500	Up	1.08	9.13506e-09		OtherIntergenic
chr8	1703201	1705200	Down	-1.04	2.93018e-08		OtherIntergenic
chr8	3959201	3960400	Up	1.78	7.17742e-09	CSMD1	Genebody
chr8	9174601	9177500	Up	1.4	2.99249e-08		OtherIntergenic
chr8	13187701	13189300	Up	1.75	3.59455e-06	DLC1	Genebody
chr8	15502701	15503700	Up	1.33	1.03639e-05	TUSC3	Genebody
chr8	15508801	15510000	Up	1.44	1.15962e-08	TUSC3	Genebody
chr8	22871101	22872500	Up	1.05	7.55892e-07	RHOBTB2	Genebody
chr8	23618001	23619900	Down	-1.6	3.22812e-09		OtherIntergenic
chr8	24387401	24388700	Up	1.01	3.44581e-06		OtherIntergenic
chr8	26563701	26565000	Up	1.16	1.18903e-05		OtherIntergenic
chr8	30585401	30586600	Down	-1.03	8.13787e-06	GSR	Promoter1k
chr8	32409701	32411600	Up	1.45	4.33671e-06	NRG1	Genebody
chr8	32958701	32960000	Up	1.16	5.85641e-06		OtherIntergenic
chr8	42333401	42335100	Up	1.36	6.16804e-09	SLC20A2	Genebody
chr8	49539701	49542700	Down	-1	3.10563e-05		OtherIntergenic
chr8	59391501	59394500	Up	1.34	5.89255e-09		OtherIntergenic
chr8	68145801	68147000	Up	1.34	2.26458e-06	ARFGEF1	Genebody
chr8	87266901	87268100	Up	2.05	7.34934e-07		OtherIntergenic
chr8	90973201	90975000	Down	-1.72	1.1397e-05	NBN	Genebody
chr8	94606201	94607200	Up	1.51	3.22812e-09	LINC00535	Genebody
chr8	95447201	95448700	Up	1.14	1.73337e-05	FSBP	Promoter3k
chr8	102299301	102300400	Down	-1.09	5.92839e-06		OtherIntergenic
chr8	105471001	105472900	Up	1.52	5.34754e-06	DPYS	Genebody
chr8	111173001	111174400	Up	1.35	4.25362e-06		Genedesert
chr8	118938901	118941600	Up	1.05	3.77191e-09	EXT1	Genebody
chr8	120220301	120222200	Up	1.04	6.32216e-07	MAL2	Promoter1k
chr8	121821601	121824100	Up	1.66	1.62593e-07	SNTB1	Promoter3k
chr8	121838901	121840700	Up	1.39	9.12887e-06		OtherIntergenic
chr8	122438901	122440400	Up	1.1	9.60965e-06		OtherIntergenic
chr8	122780801	122782400	Up	1.06	5.00057e-09		Genedesert
chr8	122782601	122784300	Up	1.29	5.33896e-06		Genedesert
chr8	126142201	126143400	Up	1.03	9.9306e-06	NSMCE2	Genebody
chr8	128746601	128748200	Up	1	1.76977e-06	MYC	Promoter1k
chr8	129169301	129170400	Up	1.2	3.22812e-09		OtherIntergenic
chr8	129207901	129210800	Up	1.06	1.06256e-06		Genedesert
chr8	129527001	129528300	Up	1.1	2.99379e-05		Genedesert
chr8	131773201	131774800	Up	1.14	1.08332e-06		OtherIntergenic
chr8	143757401	143760200	Down	-1.29	1.23838e-07	PSCA	Genebody
chr8	143896201	143897400	Down	-1.13	5.15373e-07		OtherIntergenic
chr8	145010901	145012100	Down	-1.01	3.22812e-09	PLEC	Promoter3k
chr8	145202901	145204100	Down	-1.51	2.40306e-07	HEATR7A	Promoter1k
chr9	682401	685800	Up	1.02	1.69488e-07	KANK1	Genebody
chr9	705801	707100	Up	1.01	7.75629e-07	KANK1	Genebody
chr9	6787901	6788900	Up	1.34	7.80749e-06	KDM4C	Genebody
chr9	12817201	12819200	Up	1.25	4.3461e-08	C9orf150	Genebody
chr9	16653201	16654600	Up	1.4	0.000281041	BNC2	Genebody
chr9	17887801	17889700	Down	-1.54	2.80552e-07		OtherIntergenic
chr9	21986701	21988200	Up	1.08	1.60285e-05	CDKN2A	Genebody
chr9	32425201	32427700	Up	1.24	8.4059e-06	ACO1	Genebody
chr9	34992101	34993900	Down	-1.14	1.27078e-05	DNAJB5	Promoter3k
chr9	37417101	37419000	Up	1.02	1.01648e-06		OtherIntergenic
chr9	38031801	38032800	Up	1.73	6.12083e-08	SHB	Genebody
chr9	42543401	42545000	Up	1.1	6.39732e-09		OtherIntergenic
chr9	42753401	42755800	Down	-1.14	3.96723e-09		OtherIntergenic
chr9	42865001	42869100	Up	1.08	0.000229691	AQP7P3	Genebody
chr9	67041701	67042700	Up	1	5.62102e-06		OtherIntergenic
chr9	75178701	75179800	Up	1.38	8.89559e-07	TMC1	Genebody
chr9	75563301	75568400	Up	1.33	2.52939e-07	ALDH1A1	Promoter3k
chr9	77844401	77846300	Up	1.27	1.59671e-07		OtherIntergenic
chr9	84150001	84152100	Up	1.03	1.28559e-06		Genedesert
chr9	84176301	84178400	Up	1.01	3.22812e-09		Genedesert
chr9	88983101	88984700	Up	1.03	3.22812e-09		OtherIntergenic
chr9	90037901	90038900	Up	1.13	7.91874e-09		OtherIntergenic
chr9	92755101	92759100	Up	1.05	7.91443e-08		OtherIntergenic
chr9	93972101	93974000	Up	1.09	1.1672e-07		OtherIntergenic
chr9	95297301	95299900	Up	1.03	3.92284e-09	CENPP	Genebody
chr9	97734501	97735500	Up	1.33	3.82869e-08	C9orf3	Genebody
chr9	100989801	100991500	Up	1.19	5.26494e-09	TBC1D2	Genebody
chr9	104085401	104089800	Up	1.84	6.58118e-09	LPPR1	Genebody
chr9	104116201	104118000	Up	1.11	3.24097e-09		OtherIntergenic
chr9	104194501	104198800	Up	1.28	1.5068e-08	ALDOB	Promoter3k
chr9	110031001	110033400	Up	1.27	6.92101e-06		OtherIntergenic
chr9	110331101	110332800	Up	1.21	3.33073e-07		Genedesert
chr9	114827601	114829500	Up	1.06	8.96669e-05	SUSD1	Genebody
chr9	119309201	119311400	Up	1.11	4.51469e-06	LOC100128505	Genebody
chr9	119598601	119602100	Down	-1	0.000129974	ASTN2	Genebody
chr9	123333701	123334700	Up	1.32	4.43799e-06	CDK5RAP2	Genebody
chr9	123474801	123476500	Up	1.34	3.71016e-09	MEGF9	Promoter3k
chr9	127148201	127149900	Up	1.82	4.49547e-07	PSMB7	Genebody
chr9	130740301	130742900	Up	1.19	3.78501e-08	FAM102A	Promoter3k
chr9	130749001	130755200	Up	1.08	2.0935e-07		OtherIntergenic
chr9	131217701	131218900	Down	-1.12	7.22887e-09	ODF2	ProximalPromoter
chr9	131678401	131679700	Up	1.55	4.98905e-06	LRRC8A	Genebody
chr9	132786601	132787900	Up	1.43	3.22812e-09	FNBP1	Genebody
chr9	132789601	132792200	Up	1.25	2.30163e-06	FNBP1	Genebody
chr9	136385201	136386800	Up	1.67	0.000197931	TMEM8C	Genebody
chrX	10850501	10851700	Up	1.06	0.000100619		OtherIntergenic
chrX	38663601	38665400	Up	1.16	8.74203e-06		OtherIntergenic
chrX	52925101	52927000	Down	-1.02	3.77236e-09		OtherIntergenic
chrX	93655101	93657200	Down	-1.2	1.45762e-06		Genedesert
chrX	140083201	140087300	Down	-1.03	4.2363e-08		OtherIntergenic
chrX	153570801	153572000	Down	-1.53	7.88954e-06		OtherIntergenic
