# Supplementary material for: Transcriptional and Epigenetic Consequences of DMSO Treatment on HepaRG Cells
Source: Cells. 2022 Jul 26;11(15):2298. doi: 10.3390/cells11152298 (PMC9331440; doi:10.3390/cells11152298)
Supplement: Supplementary file 1 [file cells-11-02298-s001.zip › TableS8.xlsx]

## Sheet: Sheet3
upregulated genes with H3K4me3 ↑		upregulated genes with H3K27ac ↑		unchanged genes with H3K27ac ↑
BinomRank		BinomRank	GO terms	BinomRank	GO terms
1	drug metabolic process	1	xenobiotic metabolic process	1	lipid metabolic process
2	xenobiotic metabolic process	2	cellular response to xenobiotic stimulus	2	xenobiotic metabolic process
3	cellular response to xenobiotic stimulus	3	response to xenobiotic stimulus	3	cellular response to xenobiotic stimulus
4	monoterpenoid metabolic process	4	response to chemical stimulus	4	response to xenobiotic stimulus
5	response to xenobiotic stimulus	5	terpenoid metabolic process	5	cellular lipid metabolic process
6	response to drug	6	organ development	6	carboxylic acid metabolic process
7	small molecule metabolic process	7	isoprenoid metabolic process	7	organic acid metabolic process
8	single-organism metabolic process	8	organ regeneration	8	oxoacid metabolic process
9	exogenous drug catabolic process	9	alkaloid catabolic process	9	monocarboxylic acid metabolic process
10	drug catabolic process	10	lipid metabolic process	10	lipid homeostasis
11	cellular catabolic process	11	heart development	11	single-organism metabolic process
12	response to chemical stimulus	12	cellular response to chemical stimulus	12	small molecule metabolic process
13	catabolic process	13	positive regulation of chondrocyte differentiation	13	response to chemical stimulus
14	steroid metabolic process	14	steroid metabolic process	14	fatty acid metabolic process
15	omega-hydroxylase P450 pathway	15	female courtship behavior	15	retinoid metabolic process
16	epoxygenase P450 pathway	16	detection of abiotic stimulus	16	isoprenoid metabolic process
17	terpenoid metabolic process	17	courtship behavior	17	diterpenoid metabolic process
18	isoprenoid metabolic process	18	detection of external stimulus	18	terpenoid metabolic process
19	carboxylic acid metabolic process	19	sesquiterpenoid metabolic process	19	steroid metabolic process
20	triglyceride homeostasis	20	retinol transport	20	regulation of cholesterol transport
21	lipid metabolic process	21	oxidative demethylation	21	cellular hormone metabolic process
22	cellular lipid metabolic process	22	cellular aldehyde metabolic process	22	cholesterol homeostasis
23	monocarboxylic acid metabolic process	23	positive regulation of smooth muscle cell proliferation	23	sterol homeostasis
24	organic hydroxy compound transport	24	negative regulation of female receptivity	24	cellular response to chemical stimulus
24	oxoacid metabolic process	24	regeneration	24	cofactor metabolic process
26	lipid homeostasis	26	single-organism metabolic process	26	regulation of carbohydrate metabolic process
27	organic substance catabolic process	27	biological regulation	27	response to nutrient levels
28	organic acid metabolic process	28	drug catabolic process	28	response to extracellular stimulus
29	negative regulation of lipid transport	29	response to stimulus	29	flavone metabolic process
30	regulation of intestinal cholesterol absorption	30	terpenoid transport	30	flavonoid glucuronidation
31	chylomicron remnant clearance	31	small molecule metabolic process	31	xenobiotic glucuronidation
32	organonitrogen compound metabolic process	32	cellular lipid metabolic process	32	cellular ketone metabolic process
33	fat-soluble vitamin biosynthetic process	33	protein linear polyubiquitination	33	bile acid metabolic process
34	arachidonic acid metabolic process	34	male germ-line stem cell division	34	response to oxidative stress
35	cofactor metabolic process	35	sensory perception of sound	35	hormone metabolic process
36	cholesterol transport	36	regulation of female receptivity	36	oxidation-reduction process
37	fatty acid metabolic process	37	retinal metabolic process	37	organic hydroxy compound transport
38	cholesterol homeostasis	38	connective tissue development	38	monocarboxylic acid transport
39	oxidation-reduction process	39	positive regulation of cartilage development	39	cholesterol transport
40	sterol homeostasis	40	ubiquitin-dependent SMAD protein catabolic process	40	drug metabolic process
41	negative regulation of high-density lipoprotein particle clearance	41	positive regulation of biological process	41	response to stress
42	organonitrogen compound catabolic process	42	regulation of proton transport	42	response to nutrient
43	oxidative demethylation	43	phototransduction, visible light	43	regulation of cellular carbohydrate metabolic process
43	high-density lipoprotein particle remodeling	43	response to endogenous stimulus	43	cellular response to jasmonic acid stimulus
45	response to stimulus	45	response to wounding	45	regulation of cellular ketone metabolic process
46	negative regulation of cholesterol transport	46	regulation of biological process	46	regulation of lipid transport
47	negative regulation of cholesterol import	47	sensory perception of mechanical stimulus	47	chemical homeostasis
48	icosanoid metabolic process	48	response to arsenic-containing substance	48	response to organic substance
49	metabolic process	49	negative regulation of retinoic acid biosynthetic process	49	regulation of glucose metabolic process
50	reverse cholesterol transport	50	regulation of cellular process	50	fatty acid transmembrane transport
51	long-chain fatty acid metabolic process	51	retinoid metabolic process	51	regulation of complement activation
52	cholesterol efflux	52	single-organism developmental process	52	response to stimulus
53	unsaturated fatty acid metabolic process	53	aromatic amino acid family metabolic process	53	biphenyl catabolic process
54	acyl-CoA metabolic process	54	detection of visible light	54	bilirubin conjugation
55	regulation of lipid transport	55	detection of light stimulus involved in visual perception	55	regulation of protein activation cascade
56	vitamin biosynthetic process	56	positive regulation of metabolic process	56	high-density lipoprotein particle remodeling
57	lipid catabolic process	57	regulation of transcription from RNA polymerase II promoter	57	cellular glucuronidation
58	regulation of cholesterol import	58	asymmetric cell division	58	regulation of intestinal cholesterol absorption
59	glycine metabolic process	59	single-organism process	59	glucuronate metabolic process
60	phosphorus metabolic process	60	diterpenoid metabolic process	60	exogenous drug catabolic process
60	coenzyme metabolic process	60	phototransduction	60	regulation of hormone levels
60	alpha-amino acid metabolic process	60	farnesol catabolic process	60	bile acid and bile salt transport
60	triglyceride metabolic process	60	negative regulation of heat generation	60	plasma lipoprotein particle remodeling
60	L-lysine catabolic process to acetyl-CoA via L-pipecolate	60	negative regulation of locomotion involved in locomotory behavior	60	complement activation, alternative pathway
65	plasma lipoprotein particle remodeling	65	positive regulation of cellular metabolic process	65	regulation of generation of precursor metabolites and energy
66	small molecule biosynthetic process	66	positive regulation of adrenergic receptor signaling pathway	66	acyl-CoA metabolic process
67	acylglycerol metabolic process	67	system development	67	regulation of protein stability
68	cellular metabolic process	68	receptor-mediated endocytosis	68	drug catabolic process
69	triglyceride catabolic process	69	negative regulation of cardiac muscle cell proliferation	69	secondary metabolic process
70	neutral lipid metabolic process	70	progesterone metabolic process	70	retinol metabolic process
71	acylglycerol catabolic process	71	detection of light stimulus	71	organ regeneration
72	primary metabolic process	72	detection of stimulus	72	complement activation
73	single-organism biosynthetic process	73	cysteine metabolic process	73	positive regulation of carbohydrate metabolic process
74	plasma lipoprotein particle clearance	74	detection of mechanical stimulus involved in sensory perception of sound	74	regulation of glycolysis
75	small molecule catabolic process	75	negative regulation of biological process	75	flavonoid metabolic process
76	glycerolipid catabolic process	76	regulation of biological quality	76	intestinal cholesterol absorption
77	plasma lipoprotein particle organization	77	visual perception	77	reverse cholesterol transport
77	oxalic acid secretion	77	sensory perception of light stimulus	77	xenobiotic catabolic process
79	organic substance metabolic process	79	regulation of proton-transporting ATPase activity, rotational mechanism	79	regulation of lipoprotein metabolic process
80	regulation of cholesterol transport	80	quinolinate metabolic process	80	lipid digestion
81	protein-lipid complex subunit organization	81	sensory perception	81	regulation of lipid metabolic process
82	retina layer formation	82	cardiovascular system development	82	protein activation cascade
83	fat-soluble vitamin metabolic process	83	myeloid cell differentiation	83	cellular aldehyde metabolic process
84	negative regulation of multicellular organismal process	84	positive regulation of cellular process	84	negative regulation of very-low-density lipoprotein particle remodeling
85	cellular lipid catabolic process	85	regulation of chondrocyte differentiation	85	macromolecular complex subunit organization
86	glycerolipid metabolic process	86	mating behavior	86	response to external stimulus
86	endosome to lysosome transport	86	negative regulation of cellular process	86	regulation of fatty acid metabolic process
88	regulation of digestive system process	88	negative regulation of fatty acid biosynthetic process	88	ethanol oxidation
89	serine family amino acid metabolic process	89	histone H2A acetylation	89	glucose homeostasis
90	negative regulation of intestinal cholesterol absorption	90	positive regulation of fat cell differentiation	90	plasma lipoprotein particle organization
91	negative regulation of intestinal phytosterol absorption	91	carboxylic acid metabolic process	91	long-chain fatty acid transport
92	'de novo' CTP biosynthetic process	92	regulation of lipid metabolic process	92	regulation of very-low-density lipoprotein particle remodeling
93	negative regulation of cell adhesion molecule production	93	response to hormone stimulus	93	regulation of cholesterol transporter activity
94	positive regulation of vasodilation	94	negative regulation of oxidative phosphorylation	94	positive regulation of cholesterol esterification
95	negative regulation of very-low-density lipoprotein particle remodeling	95	response to metal ion	95	daunorubicin metabolic process
96	water homeostasis	96	calcium-independent cell-cell adhesion	96	doxorubicin metabolic process
97	negative regulation of cyclic-nucleotide phosphodiesterase activity	97	stem cell division	97	cellular response to external stimulus
98	organic anion transport	98	multicellular organismal reproductive behavior	98	lipid transport
99	regulation of plasma lipoprotein particle levels	99	single-organism cellular process	99	carnitine shuttle
100	alkaloid catabolic process	100	glossopharyngeal nerve development	100	glossopharyngeal nerve development
